# Supplementary material for: Exploring Impact of Rare Variation in Systemic Lupus Erythematosus by a Genome Wide Imputation Approach
Source: Front Immunol. 2019 Feb 26;10:258. doi: 10.3389/fimmu.2019.00258 (PMC6399402; doi:10.3389/fimmu.2019.00258)
Supplement: Supplementary file 1 [file Table_1.xlsx]

## Sheet: Hoja1
Supplemental Table 1. Genes that showed a corrected P values < 0.05 according to the SKAT test. (NMUT: number of mutations on the analyzed gene. PSKAT : SKAT P value no corrected. PSKAT.corr : SKAT P value corrected for stratification and multitesting.)
GENE	DESCRIPTION	NMUT	PSKAT	PSKAT.corr
COQ10B	coenzyme Q10 homolog B (S. cerevisiae)	3	1.91e-05	<1.00E-03
PRKAG3	protein kinase, AMP-activated, gamma 3 non-catalytic subunit	4	0.000244558	<1.00E-03
ZEB1	zinc finger E-box binding homeobox 1	74	0.000510196	<1.00E-03
TRIM16L	tripartite motif containing 16-like	13	0.00144976	<1.00E-03
GPBP1L1	GC-rich promoter binding protein 1-like 1	10	0.000125365	<1.00E-03
TBCB	tubulin folding cofactor B	21	0.00140346	<1.00E-03
INS	insulin	8	6.26e-05	<1.00E-03
RPL18A	ribosomal protein L18a	22	0.0011538	<1.00E-03
IPP	intracisternal A particle-promoted polypeptide	9	0.000271353	<1.00E-03
MED10	mediator complex subunit 10	16	0.000835328	<1.00E-03
RNF103	ring finger protein 103	15	0.00123025	<1.00E-03
CCR7	chemokine (C-C motif) receptor 7	17	7.54e-05	<1.00E-03
CRIPAK	cysteine-rich PAK1 inhibitor	8	6.8e-05	<1.00E-03
ENTPD2	ectonucleoside triphosphate diphosphohydrolase 2	8	6.52e-05	<1.00E-03
IL20	interleukin 20	11	0.00042893	<1.00E-03
APOBEC3H	apolipoprotein B mRNA editing enzyme, catalytic polypeptide-like 3H	25	5.19e-05	<1.00E-03
ALOX5AP	arachidonate 5-lipoxygenase-activating protein	46	0.000179175	<1.00E-03
INS-IGF2	INS-IGF2 readthrough	51	1.03e-06	<1.00E-03
PARS2	prolyl-tRNA synthetase 2, mitochondrial (putative)	11	0.0025921	0.0034059
STAT4	signal transducer and activator of transcription 4	118	0.000556713	0.003426
DDX31	DEAD (Asp-Glu-Ala-Asp) box polypeptide 31	135	0.00324348	0.00346861
LIPA	lipase A, lysosomal acid, cholesterol esterase	170	0.00127949	0.00355599
MAD2L2	MAD2 mitotic arrest deficient-like 2 (yeast)	19	0.00156385	0.0036057
SPATA8	spermatogenesis associated 8	19	0.000440262	0.0036057
ALOX12B	arachidonate 12-lipoxygenase, 12R type	19	0.000845786	0.0036057
LAMA1	laminin, alpha 1	196	0.000586029	0.00362059
RB1	retinoblastoma 1	21	0.00215673	0.00365527
ZNF706	zinc finger protein 706	23	0.00255592	0.0037047
RSPO1	R-spondin 1	31	0.0010732	0.00390098
TBX4	T-box 4	35	0.000159337	0.00399832
TMEM69	transmembrane protein 69	5	6.77e-05	0.00435888
APOBEC3G	apolipoprotein B mRNA editing enzyme, catalytic polypeptide-like 3G	60	0.000776474	0.00459567
SMC4	structural maintenance of chromosomes 4	6	0.00152332	0.00459567
NASP	nuclear autoantigenic sperm protein (histone-binding)	7	0.00172005	0.00482983
CARD14	caspase recruitment domain family, member 14	72	0.00136535	0.00487636
SLC9A8	solute carrier family 9 (sodium/hydrogen exchanger), member 8	78	0.000263327	0.00501539
PTER	phosphotriesterase related	98	0.00129032	0.005473
COL5A2	collagen, type V, alpha 2	114	0.000607349	0.00577497
IER3	immediate early response 3	12	0.00335932	0.00578841
DSCR4	Down syndrome critical region gene 4	159	0.0021099	0.00587561
ZNF780A	zinc finger protein 780A	2	0.00399871	0.00596698
TTLL4	tubulin tyrosine ligase-like family, member 4	21	0.00092848	0.00598922
SPACA1	sperm acrosome associated 1	25	0.0021411	0.006078
KRTAP9-2	keratin associated protein 9-2	3	0.00347109	0.00618858
CTSK	cathepsin K	3	0.00350751	0.00618858
POPDC2	popeye domain containing 2	36	0.00145239	0.00632072
SERINC4	serine incorporator 4	4	0.00203205	0.00640848
CABLES2	Cdk5 and Abl enzyme substrate 2	41	0.00145001	0.00643038
CLPTM1	cleft lip and palate associated transmembrane protein 1	50	0.000397089	0.00662676
DCUN1D1	DCN1, defective in cullin neddylation 1, domain containing 1 (S. cerevisiae)	6	0.00107187	0.0068435
CCR1	chemokine (C-C motif) receptor 1	8	0.000505756	0.00727263
GTF3C5	general transcription factor IIIC, polypeptide 5, 63kDa	80	0.00171493	0.00727263
MRGPRX4	MAS-related GPR, member X4	9	0.00324381	0.00748515
ALG11	asparagine-linked glycosylation 11, alpha-1,2-mannosyltransferase homolog (yeast)	10	0.00246431	0.00790636
SLFN14	schlafen family member 14	10	0.0080266	0.00790636
NR2F6	nuclear receptor subfamily 2, group F, member 6	13	0.00267135	0.00796912
AEBP1	AE binding protein 1	13	0.00567768	0.00796912
C3orf67	chromosome 3 open reading frame 67	225	0.00109622	0.00816717
HYPK	huntingtin interacting protein K	3	0.00292459	0.0083228
CCR3	chemokine (C-C motif) receptor 3	33	0.0021983	0.00838488
CCDC25	coiled-coil domain containing 25	44	0.00342286	0.00861166
FNDC3B	fibronectin type III domain containing 3B	444	0.000964782	0.00861988
TMEM55B	transmembrane protein 55B	8	0.0013771	0.00934517
DOLK	dolichol kinase	1	0.00338115	0.00994711
CUL1	cullin 1	120	0.00116128	0.00998695
PTGDS	prostaglandin D2 synthase 21kDa (brain)	17	0.0023432	0.0100864
CYP26B1	cytochrome P450, family 26, subfamily B, polypeptide 1	20	0.00480981	0.010146
SCPEP1	serine carboxypeptidase 1	32	0.00222454	0.0103836
CCDC102A	coiled-coil domain containing 102A	42	0.000969956	0.0105807
APLNR	apelin receptor	5	0.00637636	0.0107378
MAFG	v-maf musculoaponeurotic fibrosarcoma oncogene homolog G (avian)	7	0.00226547	0.0111285
AQP8	aquaporin 8	9	0.00613996	0.0115163
PDCL3	phosducin-like 3	12	0.00213102	0.0119397
SAMSN1	SAM domain, SH3 domain and nuclear localization signals 1	129	0.00263794	0.0119569
GTF2IRD1	GTF2I repeat domain containing 1	151	0.00125617	0.0119991
NODAL	nodal homolog (mouse)	20	0.00264886	0.0120928
EEF2K	eukaryotic elongation factor-2 kinase	26	0.00410182	0.0122074
CEL	carboxyl ester lipase (bile salt-stimulated lipase)	35	0.00535444	0.0123789
GML	glycosylphosphatidylinositol anchored molecule like protein	66	0.00477673	0.0129657
COL23A1	collagen, type XXIII, alpha 1	702	0.00160128	0.0130448
HS1BP3	HCLS1 binding protein 3	97	0.000779211	0.013547
KBTBD11	kelch repeat and BTB (POZ) domain containing 11	113	0.00624392	0.0138133
TIGD7	tigger transposable element derived 7	14	0.00383654	0.0138635
C4A	complement component 4A (Rodgers blood group)	2	0.0077532	0.0139748
TRAPPC6A	trafficking protein particle complex 6A	23	0.00650226	0.0140304
RAB18	RAB18, member RAS oncogene family	34	0.00236092	0.0142339
SIN3B	SIN3 homolog B, transcription regulator (yeast)	50	0.00750986	0.0145288
ZNF99	zinc finger protein 99	8	0.00202241	0.0150783
WNT10A	wingless-type MMTV integration site family, member 10A	16	0.00511011	0.0157321
MUSK	muscle, skeletal, receptor tyrosine kinase	198	0.00141332	0.0158008
PI3	peptidase inhibitor 3, skin-derived	2	0.0152347	0.0158044
STON2	stonin 2	212	0.00198789	0.0158261
CA6	carbonic anhydrase VI	22	0.00784894	0.0158405
CSTA	cystatin A (stefin A)	23	0.00809476	0.0158586
KCTD5	potassium channel tetramerisation domain containing 5	24	0.00388189	0.0158767
KLHL31	kelch-like 31 (Drosophila)	39	0.00411357	0.0161469
HGD	homogentisate 1,2-dioxygenase	4	0.0110225	0.0161649
GPR26	G protein-coupled receptor 26	58	0.00672038	0.0164878
ADCY3	adenylate cyclase 3	60	0.00716997	0.0165236
EIF5A2	eukaryotic translation initiation factor 5A2	7	0.0107451	0.0167024
ZNF708	zinc finger protein 708	8	0.0072826	0.0168807
ST8SIA2	ST8 alpha-N-acetyl-neuraminide alpha-2,8-sialyltransferase 2	153	0.00617793	0.0175072
HEY1	hairy/enhancer-of-split related with YRPW motif 1	18	0.00557777	0.0175549
WDR46	WD repeat domain 46	20	0.00868366	0.0175902
MRPS18B	mitochondrial ribosomal protein S18B	23	0.00343299	0.0176432
TMEM106B	transmembrane protein 106B	24	0.00366174	0.0176609
OR5B12	olfactory receptor, family 5, subfamily B, member 12	3	0.00743033	0.0177667
SF3B4	splicing factor 3b, subunit 4, 49kDa	3	0.0106881	0.0177667
XPNPEP1	X-prolyl aminopeptidase (aminopeptidase P) 1, soluble	33	0.00789423	0.0178195
CRYBA1	crystallin, beta A1	5	0.00613869	0.0181184
FLVCR2	feline leukemia virus subgroup C cellular receptor family, member 2	79	0.00398125	0.018626
ABCC5	ATP-binding cassette, sub-family C (CFTR/MRP), member 5	90	0.00310231	0.0188177
NEK10	NIMA (never in mitosis gene a)- related kinase 10	119	0.00487516	0.0191983
MPL	myeloproliferative leukemia virus oncogene	15	0.00711895	0.019252
FARP2	FERM, RhoGEF and pleckstrin domain protein 2	151	0.0038098	0.0192538
CMAS	cytidine monophosphate N-acetylneuraminic acid synthetase	18	0.0098905	0.019304
CCDC12	coiled-coil domain containing 12	29	0.00892274	0.0194943
ANKRD39	ankyrin repeat domain 39	3	0.00751215	0.0195116
BTD	biotinidase	43	0.00949181	0.019736
SEZ6L	seizure related 6 homolog (mouse)-like	449	0.00293262	0.0197687
KRTAP5-4	keratin associated protein 5-4	7	0.00475708	0.0202003
MAP1LC3C	microtubule-associated protein 1 light chain 3 gamma	10	0.0109237	0.0224062
DAB2	disabled homolog 2, mitogen-responsive phosphoprotein (Drosophila)	106	0.00554325	0.0225069
TACC1	transforming, acidic coiled-coil containing protein 1	109	0.00507459	0.0225572
NRM	nurim (nuclear envelope membrane protein)	11	0.0128116	0.0225739
BCL3	B-cell CLL/lymphoma 3	13	0.00975294	0.0226242
ABCC10	ATP-binding cassette, sub-family C (CFTR/MRP), member 10	19	0.0117862	0.0227247
NDN	necdin homolog (mouse)	2	0.0102958	0.0227414
GATA4	GATA binding protein 4	219	0.00283864	0.0227732
KLF1	Kruppel-like factor 1 (erythroid)	3	0.00941204	0.0229087
FLOT1	flotillin 1	31	0.00751569	0.0229254
THAP8	THAP domain containing 8	33	0.00357944	0.0229588
GIN1	gypsy retrotransposon integrase 1	4	0.0145987	0.0230757
PDIA5	protein disulfide isomerase family A, member 5	147	0.0103765	0.0231924
ZNF461	zinc finger protein 461	6	0.00787802	0.0234089
IGSF6	immunoglobulin superfamily, member 6	6	0.00719843	0.0234089
INHBA	inhibin, beta A	16	0.00470263	0.0234089
CSN1S1	casein alpha s1	19	0.00980478	0.0239069
POU3F3	POU class 3 homeobox 3	2	0.016105	0.0240724
CBLC	Cas-Br-M (murine) ecotropic retroviral transforming sequence c	21	0.00242209	0.0242377
SAA2	serum amyloid A2	10	0.0168126	0.0242377
CCL13	chemokine (C-C motif) ligand 13	10	0.00221635	0.0242377
PDZK1	PDZ domain containing 1	12	0.00931599	0.0242707
PDE6H	phosphodiesterase 6H, cGMP-specific, cone, gamma	13	0.00795817	0.0242872
ZIK1	zinc finger protein interacting with K protein 1 homolog (mouse)	15	0.00927638	0.0243202
OTUD4	OTU domain containing 4	17	0.00642964	0.0243532
PRDM1	PR domain containing 1, with ZNF domain	26	0.00766794	0.0245016
PSMB8	proteasome (prosome, macropain) subunit, beta type, 8 (large multifunctional peptidase 7)	30	0.00618879	0.0245675
WDR88	WD repeat domain 88	45	0.0121027	0.0248143
NME7	non-metastatic cells 7, protein expressed in (nucleoside-diphosphate kinase)	245	0.00693194	0.0248143
NOTCH4	notch 4	54	0.00358409	0.0249621
RBBP8	retinoblastoma binding protein 8	57	0.0100178	0.0250114
HLA-DRB1	major histocompatibility complex, class II, DR beta 1	6	0.00782616	0.0250606
TNFAIP2	tumor necrosis factor, alpha-induced protein 2	26	0.00297069	0.0250606
SNX5	sorting nexin 5	63	0.00558925	0.0251098
TNFRSF10B	tumor necrosis factor receptor superfamily, member 10b	67	0.00176241	0.0251753
EFNA4	ephrin-A4	7	0.0152096	0.0252245
OR52E8	olfactory receptor, family 52, subfamily E, member 8	8	0.0100356	0.0253882
LRP4	low density lipoprotein receptor-related protein 4	1	0.0184878	0.0258779
DUS1L	dihydrouridine synthase 1-like (S. cerevisiae)	15	0.00697769	0.0259594
TAGLN3	transgelin 3	27	0.013556	0.0261546
COG7	component of oligomeric golgi complex 7	38	0.0126859	0.0263333
MGAT5	mannosyl (alpha-1,6-)-glycoprotein beta-1,6-N-acetyl-glucosaminyltransferase	426	0.00524219	0.0264079
MAPK15	mitogen-activated protein kinase 15	6	0.0108996	0.0266899
FGR	Gardner-Rasheed feline sarcoma viral (v-fgr) oncogene homolog	6	0.0114495	0.0266899
TNNC2	troponin C type 2 (fast)	7	0.00736723	0.0268517
CNP	2',3'-cyclic nucleotide 3' phosphodiesterase	10	0.00705939	0.0274969
ASAH2	N-acylsphingosine amidohydrolase (non-lysosomal ceramidase) 2	16	0.0103468	0.0275934
AMACR	alpha-methylacyl-CoA racemase	20	0.0118348	0.0276577
IL18RAP	interleukin 18 receptor accessory protein	22	0.0136953	0.0276898
RAB19	RAB19, member RAS oncogene family	27	0.00481638	0.0277701
FRS3	fibroblast growth factor receptor substrate 3	28	0.0099725	0.0277862
ANG	angiogenin, ribonuclease, RNase A family, 5	34	0.0137	0.0278825
MICA	MHC class I polypeptide-related sequence A	36	0.00962613	0.0279145
SPOCK2	sparc/osteonectin, cwcv and kazal-like domains proteoglycan (testican) 2	42	0.00633903	0.0280107
RNF43	ring finger protein 43	44	0.00854751	0.0280428
FKBP15	FK506 binding protein 15, 133kDa	57	0.00576399	0.0282509
PALM	paralemmin	65	0.0184858	0.0283789
BNIP2	BCL2/adenovirus E1B 19kDa interacting protein 2	21	0.0156991	0.0292711
TSPAN17	tetraspanin 17	21	0.00721472	0.0292711
MICB	MHC class I polypeptide-related sequence B	47	0.0107358	0.0296835
NEIL2	nei endonuclease VIII-like 2 (E. coli)	55	0.00398792	0.0298101
MMACHC	methylmalonic aciduria (cobalamin deficiency) cblC type, with homocystinuria	6	0.00855262	0.0298892
USP22	ubiquitin specific peptidase 22	64	0.00338331	0.0299525
DOCK8	dedicator of cytokinesis 8	581	0.00494041	0.0302209
HAX1	HCLS1 associated protein X-1	2	0.0169921	0.030835
PPP1R10	protein phosphatase 1, regulatory (inhibitor) subunit 10	22	0.0043815	0.0308664
KRT15	keratin 15	24	0.00473025	0.0308978
DUSP7	dual specificity phosphatase 7	4	0.0133558	0.0311489
TAF15	TAF15 RNA polymerase II, TATA box binding protein (TBP)-associated factor, 68kDa	49	0.00757713	0.03129
NLRP2	NLR family, pyrin domain containing 2	69	0.00214246	0.0319309
REEP4	receptor accessory protein 4	10	0.00851449	0.0322426
C5orf28	chromosome 5 open reading frame 28	10	0.0077954	0.0322426
NKX2-5	NK2 homeobox 5	11	0.0138443	0.0322582
GPR12	G protein-coupled receptor 12	21	0.0126523	0.0324138
COX17	COX17 cytochrome c oxidase assembly homolog (S. cerevisiae)	32	0.00829096	0.0325848
MYO1D	myosin ID	357	0.0065037	0.0326423
SLAMF1	signaling lymphocytic activation molecule family member 1	36	0.00679395	0.0326469
GLRX2	glutaredoxin 2	5	0.0250984	0.0328642
EARS2	glutamyl-tRNA synthetase 2, mitochondrial (putative)	9	0.0138364	0.0334833
MAS1L	MAS1 oncogene-like	12	0.0164135	0.0338228
TERF2IP	telomeric repeat binding factor 2, interacting protein	14	0.00716256	0.0338537
TTR	transthyretin	16	0.00706036	0.0338845
ODF2	outer dense fiber of sperm tails 2	22	0.0199752	0.0339769
CLCC1	chloride channel CLIC-like 1	33	0.00611666	0.0341463
LIMK2	LIM domain kinase 2	34	0.0127274	0.0341617
HOXA1	homeobox A1	8	0.00887074	0.0348679
DES	desmin	10	0.0153145	0.0353269
RRBP1	ribosome binding protein 1 homolog 180kDa (dog)	136	0.0106086	0.0353819
SH3RF2	SH3 domain containing ring finger 2	137	0.00502589	0.0353834
CEACAM19	carcinoembryonic antigen-related cell adhesion molecule 19	17	0.00615918	0.0354338
VARS	valyl-tRNA synthetase	26	0.00612178	0.0355712
PDPN	podoplanin	27	0.0181984	0.0355865
ZNF513	zinc finger protein 513	3	0.0219241	0.0356322
SRP54	signal recognition particle 54kDa	30	0.00626374	0.0356322
PKN1	protein kinase N1	47	0.0064695	0.0358914
PTGS2	prostaglandin-endoperoxide synthase 2 (prostaglandin G/H synthase and cyclooxygenase)	6	0.0158151	0.0360892
ITFG3	integrin alpha FG-GAP repeat containing 3	72	0.0100549	0.0362717
LZTFL1	leucine zipper transcription factor-like 1	104	0.00557219	0.0382668
POLR2I	polymerase (RNA) II (DNA directed) polypeptide I, 14.5kDa	11	0.01938	0.0383569
ARL4A	ADP-ribosylation factor-like 4A	19	0.0170152	0.0384921
C8orf58	chromosome 8 open reading frame 58	19	0.019112	0.0384921
PELI2	pellino homolog 2 (Drosophila)	263	0.0123323	0.0386017
ZFYVE9	zinc finger, FYVE domain containing 9	29	0.00618926	0.0386422
MKRN1	makorin ring finger protein 1	35	0.0121063	0.0387322
ATP6V1B2	ATPase, H+ transporting, lysosomal 56/58kDa, V1 subunit B2	45	0.0059513	0.0388821
OR7A17	olfactory receptor, family 7, subfamily A, member 17	7	0.0130611	0.0392563
INA	internexin neuronal intermediate filament protein, alpha	7	0.00738815	0.0392563
UBE3A	ubiquitin protein ligase E3A	73	0.0172596	0.0393012
SCMH1	sex comb on midleg homolog 1 (Drosophila)	173	0.0131997	0.0393012
RAB25	RAB25, member RAS oncogene family	8	0.0210348	0.0394058
PNO1	partner of NOB1 homolog (S. cerevisiae)	8	0.0195629	0.0394058
KCNAB2	potassium voltage-gated channel, shaker-related subfamily, beta member 2	142	0.00602358	0.0399161
FUT2	fucosyltransferase 2 (secretor status included)	28	0.00695371	0.0401217
FEZF1	FEZ family zinc finger 1	3	0.0245579	0.0401515
ZNF692	zinc finger protein 692	3	0.0254243	0.0401515
SERPINA4	serpin peptidase inhibitor, clade A (alpha-1 antiproteinase, antitrypsin), member 4	24	0.00429337	0.0403003
GGTLC1	gamma-glutamyltransferase light chain 1	6	0.00882411	0.0405976
FAM134C	family with sequence similarity 134, member C	9	0.0135137	0.0410426
UAP1L1	UDP-N-acteylglucosamine pyrophosphorylase 1-like 1	11	0.0156328	0.0413536
PCID2	PCI domain containing 2	46	0.00503072	0.0418708
F2	coagulation factor II (thrombin)	5	0.0219957	0.0419299
PITPNB	phosphatidylinositol transfer protein, beta	51	0.00815133	0.0419446
SULT2B1	sulfotransferase family, cytosolic, 2B, member 1	77	0.00977801	0.0423279
TSEN2	tRNA splicing endonuclease 2 homolog (S. cerevisiae)	87	0.006817	0.0424751
PTPLAD1	protein tyrosine phosphatase-like A domain containing 1	9	0.0067845	0.0425192
OR52K2	olfactory receptor, family 52, subfamily K, member 2	14	0.0244046	0.0428721
FAM131B	family with sequence similarity 131, member B	18	0.0208431	0.0429308
FDFT1	farnesyl-diphosphate farnesyltransferase 1	181	0.00735995	0.0429323
FANCA	Fanconi anemia, complementation group A	92	0.00527923	0.0440147
WNK4	WNK lysine deficient protein kinase 4	5	0.0198702	0.0441316
DDX58	DEAD (Asp-Glu-Ala-Asp) box polypeptide 58	100	0.0083503	0.0442775
ZYX	zyxin	16	0.00992406	0.0443651
KRCC1	lysine-rich coiled-coil 1	28	0.0187434	0.0445401
KCNG3	potassium voltage-gated channel, subfamily G, member 3	32	0.00987929	0.0445984
RBM6	RNA binding motif protein 6	50	0.00743072	0.0448605
SCARA3	scavenger receptor class A, member 3	69	0.0188253	0.0451368
AAMP	angio-associated, migratory cell protein	8	0.0107954	0.0452967
NT5DC1	5'-nucleotidase domain containing 1	87	0.017993	0.0453984
DNAJB14	DnaJ (Hsp40) homolog, subfamily B, member 14	10	0.00896708	0.045732
SIX4	SIX homeobox 4	2	0.0140478	0.045877
FNDC7	fibronectin type III domain containing 7	28	0.00847182	0.0459929
CCDC130	coiled-coil domain containing 130	34	0.0187845	0.0460797
KIF7	kinesin family member 7	45	0.00938112	0.0462389
MCPH1	microcephalin 1	636	0.00349235	0.0465078
GON4L	gon-4-like (C. elegans)	8	0.0144656	0.0467446
MTSS1	metastasis suppressor 1	196	0.00741049	0.0473155
ZNF254	zinc finger protein 254	24	0.0102038	0.0473789
TULP2	tubby like protein 2	25	0.0223959	0.0473933
PAFAH2	platelet-activating factor acetylhydrolase 2, 40kDa	29	0.0147315	0.0474508
LCE2D	late cornified envelope 2D	3	0.0280856	0.0474652
CLEC16A	C-type lectin domain family 16, member A	436	0.00615091	0.0476608
FGF5	fibroblast growth factor 5	60	0.00697728	0.0478965
GLS	glutaminase	72	0.0102805	0.0480688
ANAPC11	anaphase promoting complex subunit 11	1	0.0294898	0.0486136
VIL1	villin 1	14	0.0061054	0.0486709
ANKMY1	ankyrin repeat and MYND domain containing 1	188	0.0137394	0.0487396
CEP70	centrosomal protein 70kDa	27	0.0120004	0.0488569
DPP8	dipeptidyl-peptidase 8	44	0.0142233	0.0491
TSHZ1	teashirt zinc finger homeobox 1	92	0.00669933	0.049785
TNFRSF11A	tumor necrosis factor receptor superfamily, member 11a, NFKB activator	98	0.00808059	0.0498705
