# Supplementary material for: Exploring Impact of Rare Variation in Systemic Lupus Erythematosus by a Genome Wide Imputation Approach
Source: Front Immunol. 2019 Feb 26;10:258. doi: 10.3389/fimmu.2019.00258 (PMC6399402; doi:10.3389/fimmu.2019.00258)
Supplement: Supplementary file 2 [file Table_2.xlsx]

## Sheet: Hoja1
Supplemental Table 2. Genes that showed a P value < 0.05 according to the Case-Control burden test. (NMUT: number of mutations on tested gene; OR: case-control burden test Odds Ratio; CI.95lo: case-control burden test 95% Confidence Interval minor value; CI.95up : case-control burden test 95% Confidence Interval major value; Pburden.test: case-control burden test PCs and CG corrected P value; Pmu…
GENE	DESCRIPTION	NMUT	OR	CI.95lo	CI.95up	Pburden.test	Pmulti.test.corr
TMEM69	transmembrane protein 69	5	0.32	0.19	0.54	1.45e-05	<1.00E-03
COQ10B	coenzyme Q10 homolog B (S. cerevisiae)	3	0.25	0.13	0.5	8.78e-05	<1.00E-03
CYP26B1	cytochrome P450, family 26, subfamily B, polypeptide 1	20	1.7	1.3	2.22	9.03e-05	<1.00E-03
MAD2L2	MAD2 mitotic arrest deficient-like 2 (yeast)	19	0.59	0.45	0.78	0.000171652	<1.00E-03
SERINC4	serine incorporator 4	4	5.98	2.22	16.12	0.000407831	<1.00E-03
WNT6	wingless-type MMTV integration site family, member 6	9	0.62	0.47	0.81	0.000452692	<1.00E-03
ZEB1	zinc finger E-box binding homeobox 1	74	2.03	1.35	3.06	0.000704836	<1.00E-03
PRKAG3	protein kinase, AMP-activated, gamma 3 non-catalytic subunit	4	0.55	0.39	0.78	0.000768522	<1.00E-03
CCR3	chemokine (C-C motif) receptor 3	33	3.74	1.73	8.05	0.000773129	<1.00E-03
KRTAP9-2	keratin associated protein 9-2	3	0.16	0.05	0.5	0.00175646	<1.00E-03
TMEM106B	transmembrane protein 106B	24	0.56	0.38	0.82	0.00295632	<1.00E-03
LHX9	LIM homeobox 9	24	1.87	1.23	2.84	0.00332448	<1.00E-03
POU3F3	POU class 3 homeobox 3	2	3.47	1.46	8.26	0.00494759	<1.00E-03
TIGD7	tigger transposable element derived 7	14	3.04	1.57	5.88	0.000934517	0.00178878
KLF1	Kruppel-like factor 1 (erythroid)	3	3.01	1.45	6.23	0.00306785	0.00178878
PSMB8	proteasome (prosome, macropain) subunit, beta type, 8 (large multifunctional peptidase 7)	30	0.64	0.48	0.84	0.00149331	0.00178878
MAPK15	mitogen-activated protein kinase 15	6	0.57	0.4	0.82	0.00244919	0.00178878
AMACR	alpha-methylacyl-CoA racemase	20	1.64	1.17	2.3	0.00433655	0.00178878
UBE3A	ubiquitin protein ligase E3A	73	0.53	0.35	0.82	0.00411789	0.00178878
DOCK2	dedicator of cytokinesis 2	957	0.5	0.33	0.74	0.000568866	0.00178878
WDR76	WD repeat domain 76	9	2.25	1.33	3.81	0.00254724	0.00178878
SLC9A3R2	solute carrier family 9 (sodium/hydrogen exchanger), member 3 regulator 2	33	0.52	0.35	0.76	0.000891983	0.00178878
DLST	dihydrolipoamide S-succinyltransferase (E2 component of 2-oxo-glutarate complex)	12	0.35	0.18	0.66	0.00142657	0.00178878
PRUNE2	prune homolog 2 (Drosophila)	521	0.39	0.24	0.63	0.00014284	0.00178878
PALB2	partner and localizer of BRCA2	18	0.68	0.53	0.87	0.00196494	0.00178878
STRBP	spermatid perinuclear RNA binding protein	90	2.05	1.33	3.17	0.00116893	0.00178878
SDC3	syndecan 3	59	0.5	0.32	0.77	0.00189773	0.00178878
TRIM16L	tripartite motif containing 16-like	13	0.52	0.34	0.78	0.00174447	0.00335576
CTSK	cathepsin K	3	0.26	0.1	0.68	0.00618119	0.00335576
HYPK	huntingtin interacting protein K	3	13.76	2.43	77.99	0.0030635	0.00335576
C4A	complement component 4A (Rodgers blood group)	2	0.43	0.23	0.79	0.00678941	0.00335576
WNT10A	wingless-type MMTV integration site family, member 10A	16	0.52	0.34	0.81	0.00360528	0.00335576
OR5B12	olfactory receptor, family 5, subfamily B, member 12	3	0.44	0.26	0.75	0.00246576	0.00335576
TAGLN3	transgelin 3	27	0.58	0.4	0.84	0.00415623	0.00335576
PALM	paralemmin	65	0.52	0.34	0.79	0.00234122	0.00335576
EMP2	epithelial membrane protein 2	86	0.49	0.33	0.73	0.000401149	0.00335576
EMILIN2	elastin microfibril interfacer 2	47	0.53	0.36	0.79	0.00150301	0.00335576
MDC1	mediator of DNA-damage checkpoint 1	41	0.5	0.32	0.77	0.00155348	0.00335576
SFXN3	sideroflexin 3	21	0.5	0.33	0.77	0.00180055	0.00335576
TMEM163	transmembrane protein 163	232	0.53	0.37	0.76	0.000660494	0.00335576
UBL3	ubiquitin-like 3	122	0.44	0.26	0.74	0.00183058	0.00335576
ZNF827	zinc finger protein 827	180	0.43	0.25	0.74	0.00234957	0.00335576
SPACA1	sperm acrosome associated 1	25	2.02	1.3	3.12	0.00172896	0.00484968
POPDC2	popeye domain containing 2	36	2.47	1.38	4.41	0.0022106	0.00484968
ALG11	asparagine-linked glycosylation 11, alpha-1,2-mannosyltransferase homolog (yeast)	10	0.59	0.42	0.84	0.00283329	0.00484968
SF3B4	splicing factor 3b, subunit 4, 49kDa	3	0.39	0.2	0.78	0.00787912	0.00484968
DUSP7	dual specificity phosphatase 7	4	8.12	2.01	32.77	0.00325632	0.00484968
HBM	hemoglobin, mu	16	0.42	0.25	0.73	0.00207538	0.00484968
SNAPC2	small nuclear RNA activating complex, polypeptide 2, 45kDa	9	0.42	0.22	0.79	0.0075042	0.00484968
ATP1B3	ATPase, Na+/K+ transporting, beta 3 polypeptide	38	2.19	1.31	3.66	0.00291963	0.00484968
COLEC12	collectin sub-family member 12	332	0.49	0.32	0.74	0.000795107	0.00484968
CST3	cystatin C	18	2.01	1.25	3.21	0.00369339	0.00484968
B4GALNT4	beta-1,4-N-acetyl-galactosaminyl transferase 4	18	0.53	0.33	0.83	0.00545423	0.00484968
CHD1L	chromodomain helicase DNA binding protein 1-like	52	0.5	0.3	0.81	0.00477353	0.00484968
TMEM80	transmembrane protein 80	27	1.59	1.16	2.18	0.00360561	0.00484968
OBP2A	odorant binding protein 2A	8	0.57	0.39	0.84	0.00407583	0.00484968
C1orf50	chromosome 1 open reading frame 50	24	1.8	1.21	2.69	0.00409901	0.00484968
POU5F1	POU class 5 homeobox 1	38	0.56	0.4	0.8	0.00112319	0.00484968
MRGPRX4	MAS-related GPR, member X4	9	0.62	0.45	0.85	0.00279361	0.00629836
AQP8	aquaporin 8	9	2.5	1.41	4.42	0.00162301	0.00629836
PI3	peptidase inhibitor 3, skin-derived	2	3.85	1.28	11.57	0.0162845	0.00629836
FRS3	fibroblast growth factor receptor substrate 3	28	0.66	0.49	0.88	0.00429029	0.00629836
MICB	MHC class I polypeptide-related sequence B	47	0.62	0.45	0.84	0.00192868	0.00629836
WDR48	WD repeat domain 48	23	3.03	1.43	6.4	0.00379658	0.00629836
TTC21A	tetratricopeptide repeat domain 21A	41	2.12	1.24	3.63	0.00584415	0.00629836
LST1	leukocyte specific transcript 1	19	0.56	0.38	0.83	0.00358942	0.00629836
ZNF229	zinc finger protein 229	69	1.79	1.2	2.65	0.00402702	0.00629836
DYNC1H1	dynein, cytoplasmic 1, heavy chain 1	69	0.45	0.26	0.77	0.0040483	0.00629836
PPP1R16B	protein phosphatase 1, regulatory (inhibitor) subunit 16B	104	0.6	0.44	0.83	0.00201387	0.00629836
SGMS2	sphingomyelin synthase 2	33	0.61	0.44	0.86	0.0046037	0.00629836
SS18L1	synovial sarcoma translocation gene on chromosome 18-like 1	54	1.82	1.23	2.7	0.00278993	0.00629836
FCF1	FCF1 small subunit (SSU) processome component homolog (S. cerevisiae)	9	0.35	0.17	0.73	0.00521778	0.00629836
L1TD1	LINE-1 type transposase domain containing 1	31	0.65	0.47	0.89	0.00731494	0.00629836
TFAP2C	transcription factor AP-2 gamma (activating enhancer binding protein 2 gamma)	19	0.5	0.32	0.79	0.00271106	0.00629836
EMID1	EMI domain containing 1	49	1.62	1.16	2.27	0.00512742	0.00629836
CCBE1	collagen and calcium binding EGF domains 1	482	0.52	0.35	0.78	0.00161771	0.00629836
MLLT10	myeloid/lymphoid or mixed-lineage leukemia (trithorax homolog, Drosophila); translocated to, 10	108	0.6	0.42	0.86	0.00539943	0.00629836
GPBP1L1	GC-rich promoter binding protein 1-like 1	10	0.57	0.38	0.87	0.00821132	0.00771445
DOLK	dolichol kinase	1	5.66	1.58	20.34	0.00789288	0.00771445
CSTA	cystatin A (stefin A)	23	2.26	1.28	3.98	0.0049574	0.00771445
KLHL31	kelch-like 31 (Drosophila)	39	0.51	0.32	0.81	0.00476432	0.00771445
GPR26	G protein-coupled receptor 26	58	1.92	1.25	2.94	0.00295654	0.00771445
PRDM1	PR domain containing 1, with ZNF domain	26	0.62	0.44	0.87	0.00508818	0.00771445
COX17	COX17 cytochrome c oxidase assembly homolog (S. cerevisiae)	32	2.13	1.31	3.47	0.00244043	0.00771445
TRIM5	tripartite motif containing 5	544	0.52	0.34	0.8	0.00272514	0.00771445
ALAS1	aminolevulinate, delta-, synthase 1	7	0.59	0.41	0.83	0.00303901	0.00771445
BAIAP2L2	BAI1-associated protein 2-like 2	22	1.88	1.22	2.88	0.00401574	0.00771445
C1orf64	chromosome 1 open reading frame 64	8	3.23	1.36	7.67	0.00782306	0.00771445
CLK4	CDC-like kinase 4	37	2.28	1.37	3.82	0.00163649	0.00771445
CKAP2L	cytoskeleton associated protein 2-like	38	1.96	1.22	3.12	0.00503845	0.00771445
LRRC4B	leucine rich repeat containing 4B	59	1.68	1.12	2.52	0.0126814	0.00771445
CHP2	calcineurin like EF-hand protein 2	12	0.48	0.29	0.79	0.004154	0.00771445
CHFR	checkpoint with forkhead and ring finger domains	90	0.57	0.39	0.81	0.00185238	0.00771445
MSLN	mesothelin	17	1.97	1.27	3.04	0.00239158	0.00771445
HEG1	HEG homolog 1 (zebrafish)	130	1.77	1.18	2.66	0.00603603	0.00771445
GHR	growth hormone receptor	147	0.54	0.35	0.81	0.00333829	0.00771445
MRPL34	mitochondrial ribosomal protein L34	22	0.68	0.51	0.89	0.00486663	0.00771445
SAMSN1	SAM domain, SH3 domain and nuclear localization signals 1	129	1.74	1.21	2.51	0.00276459	0.0091052
ST8SIA2	ST8 alpha-N-acetyl-neuraminide alpha-2,8-sialyltransferase 2	153	0.51	0.31	0.82	0.00509663	0.0091052
MAS1L	MAS1 oncogene-like	12	0.52	0.32	0.83	0.00657662	0.0091052
PKP2	plakophilin 2	78	1.88	1.22	2.9	0.00435009	0.0091052
C1orf101	chromosome 1 open reading frame 101	81	0.6	0.42	0.86	0.0052074	0.0091052
GORASP1	golgi reassembly stacking protein 1, 65kDa	12	2.77	1.34	5.73	0.00592911	0.0091052
RECQL4	RecQ like helicase 4	9	0.37	0.18	0.76	0.00693627	0.0091052
RC3H1	ring finger and CCCH-type domains 1	17	0.59	0.4	0.86	0.00684164	0.0091052
RHOQ	ras homolog gene family, member Q	36	1.73	1.16	2.57	0.00723933	0.0091052
MC4R	melanocortin 4 receptor	10	0.45	0.25	0.79	0.00554603	0.0091052
AZI2	5-azacytidine induced 2	12	1.68	1.2	2.35	0.002621	0.0091052
MTRF1L	mitochondrial translational release factor 1-like	20	0.62	0.44	0.87	0.00650359	0.0091052
TBCB	tubulin folding cofactor B	21	1.66	1.14	2.43	0.00870064	0.0104753
FGR	Gardner-Rasheed feline sarcoma viral (v-fgr) oncogene homolog	6	1.97	1.17	3.31	0.0112236	0.0104753
WNK4	WNK lysine deficient protein kinase 4	5	2.06	1.24	3.42	0.00500588	0.0104753
C1orf21	chromosome 1 open reading frame 21	308	0.47	0.28	0.77	0.00314265	0.0104753
IVNS1ABP	influenza virus NS1A binding protein	14	2.8	1.45	5.4	0.00212693	0.0104753
TMC3	transmembrane channel-like 3	33	1.87	1.16	3.02	0.00983481	0.0104753
ATCAY	ataxia, cerebellar, Cayman type	21	1.61	1.13	2.29	0.00906247	0.0104753
FOS	FBJ murine osteosarcoma viral oncogene homolog	5	0.5	0.3	0.83	0.00705851	0.0104753
SPATA2	spermatogenesis associated 2	13	0.51	0.3	0.86	0.0109458	0.0104753
ZNF804A	zinc finger protein 804A	218	3.08	1.39	6.83	0.00559673	0.0104753
FUT6	fucosyltransferase 6 (alpha (1,3) fucosyltransferase)	23	2.15	1.19	3.87	0.0106936	0.0104753
HR	hairless homolog (mouse)	37	2.15	1.21	3.81	0.00874104	0.0104753
PTPRS	protein tyrosine phosphatase, receptor type, S	282	0.66	0.49	0.88	0.00485107	0.0104753
MGAT5	mannosyl (alpha-1,6-)-glycoprotein beta-1,6-N-acetyl-glucosaminyltransferase	426	0.51	0.33	0.79	0.00280649	0.011828
FEZF1	FEZ family zinc finger 1	3	0.37	0.18	0.79	0.0101723	0.011828
FAM71E1	family with sequence similarity 71, member E1	19	2.05	1.19	3.53	0.00961235	0.011828
NDUFAB1	NADH dehydrogenase (ubiquinone) 1, alpha/beta subcomplex, 1, 8kDa	5	0.14	0.03	0.61	0.00924545	0.011828
MET	met proto-oncogene (hepatocyte growth factor receptor)	117	0.57	0.39	0.85	0.00563618	0.011828
CPA3	carboxypeptidase A3 (mast cell)	54	0.6	0.43	0.85	0.00375042	0.011828
ZNF461	zinc finger protein 461	6	0.37	0.18	0.77	0.00759203	0.0131658
RAB25	RAB25, member RAS oncogene family	8	0.45	0.25	0.82	0.00855904	0.0131658
CRIP3	cysteine-rich protein 3	5	2.33	1.23	4.41	0.00950903	0.0131658
PSCA	prostate stem cell antigen	18	0.53	0.32	0.88	0.0138969	0.0131658
TCTN3	tectonic family member 3	8	2.08	1.22	3.55	0.00711458	0.0131658
FAM49A	family with sequence similarity 49, member A	108	2.06	1.2	3.55	0.00900307	0.0131658
RCN3	reticulocalbin 3, EF-hand calcium binding domain	20	1.64	1.13	2.37	0.00882606	0.0131658
FAM19A1	family with sequence similarity 19 (chemokine (C-C motif)-like), member A1	823	0.5	0.32	0.8	0.00360832	0.0131658
TBX21	T-box 21	22	0.55	0.36	0.86	0.00902201	0.0131658
SOX13	SRY (sex determining region Y)-box 13	100	1.87	1.2	2.91	0.00535736	0.0131658
IL16	interleukin 16	170	1.85	1.19	2.87	0.00592395	0.0131658
LMO3	LIM domain only 3 (rhombotin-like 2)	56	0.54	0.34	0.84	0.00670477	0.0131658
APLNR	apelin receptor	5	2.67	1.21	5.9	0.0152421	0.0144905
DUS1L	dihydrouridine synthase 1-like (S. cerevisiae)	15	0.38	0.19	0.76	0.00585958	0.0144905
ASAH2	N-acylsphingosine amidohydrolase (non-lysosomal ceramidase) 2	16	2.34	1.29	4.25	0.0050121	0.0144905
PDCD5	programmed cell death 5	16	0.53	0.32	0.87	0.0127513	0.0144905
FAM76A	family with sequence similarity 76, member A	5	0.73	0.57	0.93	0.0123853	0.0144905
COMTD1	catechol-O-methyltransferase domain containing 1	5	0.55	0.34	0.89	0.0141867	0.0144905
FKBP10	FK506 binding protein 10, 65 kDa	17	0.56	0.36	0.87	0.00921373	0.0144905
CCL22	chemokine (C-C motif) ligand 22	10	1.72	1.12	2.64	0.0136879	0.0144905
ETV5	ets variant 5	49	0.61	0.41	0.89	0.0109435	0.0144905
EZR	ezrin	96	0.55	0.36	0.83	0.00494045	0.0144905
SNX9	sorting nexin 9	150	0.55	0.35	0.85	0.00761283	0.0144905
GP1BB	glycoprotein Ib (platelet), beta polypeptide	7	0.62	0.43	0.9	0.0123255	0.0144905
TLE3	transducin-like enhancer of split 3 (E(sp1) homolog, Drosophila)	61	0.68	0.51	0.91	0.00861545	0.0144905
SAFB2	scaffold attachment factor B2	54	0.6	0.42	0.87	0.00728999	0.0144905
OPTN	optineurin	59	1.63	1.15	2.32	0.00598524	0.0144905
MRPS18B	mitochondrial ribosomal protein S18B	23	0.61	0.42	0.88	0.00910954	0.0158035
IL18RAP	interleukin 18 receptor accessory protein	22	1.62	1.11	2.35	0.0113215	0.0158035
BNIP2	BCL2/adenovirus E1B 19kDa interacting protein 2	21	0.59	0.4	0.87	0.00809655	0.0158035
HAX1	HCLS1 associated protein X-1	2	2.04	1.15	3.62	0.0142897	0.0158035
ITFG3	integrin alpha FG-GAP repeat containing 3	72	0.5	0.3	0.81	0.00469761	0.0158035
KIF3A	kinesin family member 3A	6	0.26	0.1	0.69	0.00714813	0.0158035
CD40	CD40 molecule, TNF receptor superfamily member 5	28	1.83	1.17	2.85	0.00773882	0.0158035
CERKL	ceramide kinase-like	143	1.84	1.19	2.84	0.00608449	0.0158035
CRABP1	cellular retinoic acid binding protein 1	24	1.64	1.14	2.36	0.00808853	0.0158035
ZNF607	zinc finger protein 607	5	1.5	1.09	2.07	0.0121027	0.0158035
ITGA3	integrin, alpha 3 (antigen CD49C, alpha 3 subunit of VLA-3 receptor)	29	0.51	0.3	0.88	0.0151741	0.0158035
T	T, brachyury homolog (mouse)	28	0.62	0.43	0.88	0.00840617	0.0158035
ALG6	asparagine-linked glycosylation 6, alpha-1,3-glucosyltransferase homolog (S. cerevisiae)	69	1.77	1.15	2.73	0.0100362	0.0158035
PPP1R3D	protein phosphatase 1, regulatory (inhibitor) subunit 3D	6	2.92	1.29	6.59	0.00986207	0.0158035
THOC5	THO complex 5	31	0.63	0.45	0.89	0.00898561	0.0158035
MCF2L	MCF.2 cell line derived transforming sequence-like	372	0.59	0.41	0.85	0.00471428	0.0158035
ISX	intestine-specific homeobox	42	0.56	0.36	0.88	0.0108569	0.0158035
WDR41	WD repeat domain 41	102	2.6	1.32	5.11	0.00552196	0.0158035
RNF149	ring finger protein 149	28	0.34	0.15	0.79	0.0119563	0.0158035
ZNRF2	zinc and ring finger 2	38	0.55	0.35	0.86	0.00856523	0.0158035
ZNF99	zinc finger protein 99	8	0.24	0.08	0.75	0.0140355	0.017106
ZIK1	zinc finger protein interacting with K protein 1 homolog (mouse)	15	1.9	1.18	3.07	0.00835813	0.017106
PHOSPHO1	phosphatase, orphan 1	9	2.42	1.25	4.68	0.00887407	0.017106
GFOD1	glucose-fructose oxidoreductase domain containing 1	100	0.49	0.29	0.82	0.00709953	0.017106
TUBG1	tubulin, gamma 1	7	2.33	1.21	4.5	0.0113753	0.017106
FADS1	fatty acid desaturase 1	9	1.73	1.13	2.66	0.0119064	0.017106
PSAPL1	prosaposin-like 1 (gene/pseudogene)	31	1.56	1.12	2.15	0.00784192	0.017106
PFDN2	prefoldin subunit 2	17	0.52	0.31	0.86	0.0120308	0.017106
RNF219	ring finger protein 219	35	0.48	0.27	0.84	0.0111971	0.017106
RTN3	reticulon 3	39	0.5	0.31	0.79	0.00342223	0.017106
PDZK1	PDZ domain containing 1	12	0.67	0.48	0.92	0.0132245	0.018399
KRCC1	lysine-rich coiled-coil 1	28	1.64	1.12	2.42	0.0117329	0.018399
CEACAM7	carcinoembryonic antigen-related cell adhesion molecule 7	37	2.56	1.3	5.06	0.00670492	0.018399
SOX4	SRY (sex determining region Y)-box 4	4	0.68	0.5	0.92	0.0121639	0.018399
RBM23	RNA binding motif protein 23	33	0.52	0.31	0.87	0.0128783	0.018399
MFAP1	microfibrillar-associated protein 1	3	4.8	1.43	16.1	0.0109984	0.018399
CARS2	cysteinyl-tRNA synthetase 2, mitochondrial (putative)	156	0.6	0.4	0.88	0.00995497	0.018399
MAP1LC3C	microtubule-associated protein 1 light chain 3 gamma	10	0.58	0.38	0.89	0.0121111	0.0196833
LRP4	low density lipoprotein receptor-related protein 4	1	5.28	1.15	24.18	0.0322602	0.0196833
OR52K2	olfactory receptor, family 52, subfamily K, member 2	14	0.57	0.36	0.88	0.0117009	0.0196833
NIP7	nuclear import 7 homolog (S. cerevisiae)	5	4.95	1.37	17.82	0.0145034	0.0196833
SCUBE1	signal peptide, CUB domain, EGF-like 1	268	0.46	0.27	0.81	0.00636678	0.0196833
REC8	REC8 homolog (yeast)	16	1.76	1.12	2.77	0.0139796	0.0196833
GAL3ST4	galactose-3-O-sulfotransferase 4	10	1.87	1.19	2.92	0.00624598	0.0196833
TFG	TRK-fused gene	44	0.46	0.25	0.86	0.0147344	0.0196833
MMP11	matrix metallopeptidase 11 (stromelysin 3)	39	1.87	1.16	3.02	0.00968852	0.0196833
PLXND1	plexin D1	22	1.52	1.11	2.08	0.00910226	0.0196833
PCM1	pericentriolar material 1	222	0.46	0.26	0.79	0.00470415	0.0196833
GML	glycosylphosphatidylinositol anchored molecule like protein	66	0.45	0.25	0.81	0.00747143	0.0209596
ARL4A	ADP-ribosylation factor-like 4A	19	1.96	1.17	3.29	0.0104632	0.0209596
POP1	processing of precursor 1, ribonuclease P/MRP subunit (S. cerevisiae)	78	0.58	0.38	0.89	0.011665	0.0209596
HCRTR2	hypocretin (orexin) receptor 2	145	0.49	0.28	0.84	0.00941876	0.0209596
ZNF180	zinc finger protein 180	40	1.7	1.11	2.62	0.0152939	0.0209596
ZPBP2	zona pellucida binding protein 2	7	0.65	0.46	0.91	0.0136858	0.0209596
ANKRD39	ankyrin repeat domain 39	3	0.58	0.38	0.9	0.0150102	0.0222284
HLA-DRB1	major histocompatibility complex, class II, DR beta 1	6	0.4	0.19	0.83	0.0143247	0.0222284
PNO1	partner of NOB1 homolog (S. cerevisiae)	8	2.49	1.16	5.33	0.018901	0.0222284
LCE2D	late cornified envelope 2D	3	0.38	0.17	0.86	0.0201617	0.0222284
NAT8	N-acetyltransferase 8 (GCN5-related, putative)	7	2.35	1.2	4.6	0.0124967	0.0222284
ELK4	ELK4, ETS-domain protein (SRF accessory protein 1)	25	0.66	0.48	0.92	0.0135877	0.0222284
FUCA1	fucosidase, alpha-L- 1, tissue	9	0.54	0.33	0.88	0.0136991	0.0222284
SF3A1	splicing factor 3a, subunit 1, 120kDa	40	2.03	1.18	3.48	0.0107859	0.0222284
KLHL6	kelch-like 6 (Drosophila)	93	2.02	1.16	3.49	0.0122315	0.0222284
ANKRD16	ankyrin repeat domain 16	47	2.28	1.21	4.31	0.0108459	0.0222284
LAPTM5	lysosomal protein transmembrane 5	38	0.57	0.38	0.88	0.0107648	0.0222284
ATXN7L1	ataxin 7-like 1	405	0.54	0.36	0.82	0.00333723	0.0222284
ANAPC11	anaphase promoting complex subunit 11	1	0.52	0.29	0.95	0.0325879	0.0234904
ABCC4	ATP-binding cassette, sub-family C (CFTR/MRP), member 4	501	0.53	0.33	0.84	0.00677774	0.0234904
GPATCH2	G patch domain containing 2	163	0.65	0.47	0.92	0.0132673	0.0234904
ACP6	acid phosphatase 6, lysophosphatidic	44	0.54	0.33	0.87	0.0125811	0.0234904
PWWP2B	PWWP domain containing 2B	48	0.54	0.34	0.87	0.0120272	0.0234904
MPPED1	metallophosphoesterase domain containing 1	156	0.64	0.46	0.9	0.0094512	0.0234904
ZC3H13	zinc finger CCCH-type containing 13	88	0.64	0.45	0.91	0.0123232	0.0234904
CLCA2	chloride channel accessory 2	49	1.86	1.17	2.96	0.00910883	0.0234904
OR7A17	olfactory receptor, family 7, subfamily A, member 17	7	2.15	1.15	4.02	0.0160992	0.024746
EIF4G3	eukaryotic translation initiation factor 4 gamma, 3	244	0.57	0.36	0.89	0.0138709	0.024746
SEMA4G	sema domain, immunoglobulin domain (Ig), transmembrane domain (TM) and short cytoplasmic domain, (semaphorin) 4Gserine incorporator 4	27	0.7	0.52	0.94	0.0171426	0.024746
ZNF160	zinc finger protein 160	83	0.62	0.42	0.9	0.0122911	0.024746
GPBP1	GC-rich promoter binding protein 1	71	1.72	1.11	2.67	0.0153346	0.024746
SPON2	spondin 2, extracellular matrix protein	40	0.63	0.44	0.91	0.0128855	0.024746
PDC	phosducin	9	0.57	0.37	0.9	0.0152351	0.024746
ZNF23	zinc finger protein 23 (KOX 16)	21	0.47	0.26	0.87	0.0153741	0.024746
ZBTB2	zinc finger and BTB domain containing 2	26	0.57	0.38	0.88	0.010532	0.024746
RNF165	ring finger protein 165	164	0.63	0.45	0.89	0.00897562	0.024746
WDSUB1	WD repeat, sterile alpha motif and U-box domain containing 1	57	0.65	0.46	0.91	0.0128359	0.024746
PTGDS	prostaglandin D2 synthase 21kDa (brain)	17	1.76	1.08	2.87	0.0224689	0.0259955
MYBPC2	myosin binding protein C, fast type	69	1.62	1.11	2.35	0.0118901	0.0259955
PKN3	protein kinase N3	4	0.4	0.19	0.86	0.019014	0.0259955
KRTAP26-1	keratin associated protein 26-1	5	0.35	0.15	0.84	0.018335	0.0259955
FAM160B1	family with sequence similarity 160, member B1	44	2.51	1.19	5.3	0.0161062	0.0259955
CIAPIN1	cytokine induced apoptosis inhibitor 1	30	2.06	1.14	3.7	0.0161229	0.0259955
CCHCR1	coiled-coil alpha-helical rod protein 1	35	0.65	0.46	0.92	0.0156481	0.0259955
CEP55	centrosomal protein 55kDa	47	0.67	0.48	0.92	0.0140023	0.0259955
ABCC1	ATP-binding cassette, sub-family C (CFTR/MRP), member 1	416	0.54	0.34	0.86	0.00968902	0.0259955
PPM1B	protein phosphatase, Mg2+/Mn2+ dependent, 1B	104	2.09	1.22	3.58	0.00739395	0.0259955
GRIK2	glutamate receptor, ionotropic, kainate 2	833	0.47	0.28	0.78	0.00377425	0.0259955
CTSD	cathepsin D	22	0.72	0.55	0.93	0.0135986	0.0259955
RPL38	ribosomal protein L38	16	0.68	0.5	0.93	0.0144761	0.0259955
CCR1	chemokine (C-C motif) receptor 1	8	1.81	1.09	3.01	0.022545	0.0272393
CENPL	centromere protein L	3	0.61	0.39	0.95	0.0301461	0.0272393
UNC5A	unc-5 homolog A (C. elegans)	48	0.59	0.39	0.89	0.0116323	0.0272393
HDHD2	haloacid dehalogenase-like hydrolase domain containing 2	22	1.39	1.07	1.82	0.0144602	0.0272393
ARRDC5	arrestin domain containing 5	14	0.48	0.27	0.85	0.0116408	0.0272393
RING1	ring finger protein 1	10	2.61	1.22	5.56	0.0132437	0.0272393
MTA3	metastasis associated 1 family, member 3	254	1.46	1.1	1.94	0.00787433	0.0272393
ADCY2	adenylate cyclase 2 (brain)	813	0.58	0.4	0.85	0.00575435	0.0272393
ZNF837	zinc finger protein 837	13	1.9	1.12	3.23	0.017286	0.0284777
ACTL7A	actin-like 7A	5	1.6	1.09	2.34	0.015212	0.0284777
LRRTM4	leucine rich repeat transmembrane neuronal 4	467	0.58	0.38	0.87	0.00900883	0.0284777
RICTOR	RPTOR independent companion of MTOR, complex 2	113	1.88	1.16	3.05	0.0104544	0.0284777
ARHGEF10	Rho guanine nucleotide exchange factor (GEF) 10	402	0.59	0.4	0.87	0.00782167	0.0284777
CCDC12	coiled-coil domain containing 12	29	1.98	1.13	3.48	0.0174469	0.0297111
GZMH	granzyme H (cathepsin G-like 2, protein h-CCPX)	10	2.1	1.11	4.01	0.0235769	0.0297111
MRPS7	mitochondrial ribosomal protein S7	5	2.03	1.1	3.74	0.0227523	0.0297111
MPDU1	mannose-P-dolichol utilization defect 1	17	0.62	0.42	0.92	0.0169216	0.0297111
KCNK15	potassium channel, subfamily K, member 15	10	1.82	1.11	2.97	0.0176603	0.0297111
MAN1B1	mannosidase, alpha, class 1B, member 1	47	0.56	0.35	0.92	0.0214613	0.0297111
CD320	CD320 molecule	11	0.61	0.4	0.93	0.0204137	0.0297111
CYP2A6	cytochrome P450, family 2, subfamily A, polypeptide 6	3	1.65	1.07	2.54	0.0245561	0.0297111
PTPN12	protein tyrosine phosphatase, non-receptor type 12	64	2.07	1.16	3.68	0.0135672	0.0297111
JPH1	junctophilin 1	148	1.78	1.15	2.76	0.0103248	0.0297111
REEP4	receptor accessory protein 4	10	2.03	1.13	3.66	0.0179785	0.0309396
ZNF513	zinc finger protein 513	3	0.51	0.28	0.94	0.0305187	0.0309396
MRO	maestro	39	0.69	0.52	0.93	0.0132949	0.0309396
OLA1	Obg-like ATPase 1	204	1.72	1.14	2.59	0.00945339	0.0309396
SPATA8	spermatogenesis associated 8	19	1.87	1.1	3.17	0.0208486	0.0321635
TAF15	TAF15 RNA polymerase II, TATA box binding protein (TBP)-associated factor, 68kDa	49	1.89	1.12	3.2	0.0174644	0.0321635
POLR2I	polymerase (RNA) II (DNA directed) polypeptide I, 14.5kDa	11	1.7	1.07	2.72	0.0254526	0.0321635
HNRNPA3	heterogeneous nuclear ribonucleoprotein A3	11	1.97	1.08	3.6	0.0268506	0.0321635
OR4K1	olfactory receptor, family 4, subfamily K, member 1	3	0.48	0.26	0.91	0.0236785	0.0321635
AQP3	aquaporin 3 (Gill blood group)	15	1.74	1.09	2.79	0.0210372	0.0321635
GPR17	G protein-coupled receptor 17	10	0.57	0.35	0.92	0.0210382	0.0321635
QRICH1	glutamine-rich 1	14	2.33	1.19	4.56	0.0140878	0.0321635
FXYD5	FXYD domain containing ion transport regulator 5	15	1.75	1.09	2.83	0.0212938	0.0321635
MOG	myelin oligodendrocyte glycoprotein	21	1.78	1.14	2.78	0.0114694	0.0321635
RORC	RAR-related orphan receptor C	40	0.57	0.36	0.89	0.0141824	0.0321635
MAPKBP1	mitogen-activated protein kinase binding protein 1	53	1.78	1.12	2.82	0.0151736	0.0321635
TFPI	tissue factor pathway inhibitor (lipoprotein-associated coagulation inhibitor)	57	1.63	1.09	2.44	0.017427	0.0321635
SMG6	smg-6 homolog, nonsense mediated mRNA decay factor (C. elegans)	600	0.47	0.28	0.81	0.00595051	0.0321635
TFCP2L1	transcription factor CP2-like 1	80	1.71	1.12	2.62	0.0131496	0.0321635
KCTD5	potassium channel tetramerisation domain containing 5	24	0.54	0.33	0.9	0.0172527	0.0333831
TSSK4	testis-specific serine kinase 4	9	0.74	0.57	0.97	0.0284087	0.0333831
EML3	echinoderm microtubule associated protein like 3	8	0.74	0.57	0.95	0.0205184	0.0333831
CLK2	CDC-like kinase 2	6	0.74	0.59	0.94	0.0143026	0.0333831
PSMA8	proteasome (prosome, macropain) subunit, alpha type, 8	12	1.96	1.12	3.42	0.0181196	0.0333831
TRIM58	tripartite motif containing 58	46	0.56	0.35	0.88	0.0128504	0.0333831
SGCA	sarcoglycan, alpha (50kDa dystrophin-associated glycoprotein)	23	0.67	0.48	0.92	0.0148448	0.0333831
PTPN3	protein tyrosine phosphatase, non-receptor type 3	122	1.54	1.09	2.16	0.0138005	0.0333831
CCDC144A	coiled-coil domain containing 144A	13	1.52	1.06	2.19	0.0230489	0.0333831
NKX2-5	NK2 homeobox 5	11	2.06	1.11	3.81	0.0217493	0.0345985
SCARA3	scavenger receptor class A, member 3	69	1.68	1.09	2.59	0.0184877	0.0345985
PSPH	phosphoserine phosphatase	17	0.61	0.39	0.95	0.0282502	0.0345985
PCDHGB3	protocadherin gamma subfamily B, 3	118	0.57	0.35	0.92	0.0212685	0.0345985
APIP	APAF1 interacting protein	69	1.93	1.14	3.28	0.014979	0.0345985
CACNA1G	calcium channel, voltage-dependent, T type, alpha 1G subunit	116	0.68	0.5	0.93	0.0145969	0.0345985
CHMP1A	chromatin modifying protein 1A	39	1.69	1.09	2.6	0.0178181	0.0345985
DRGX	dorsal root ganglia homeobox	54	1.58	1.09	2.28	0.0154593	0.0345985
CRB2	crumbs homolog 2 (Drosophila)	63	1.63	1.08	2.44	0.0193652	0.0345985
WWP1	WW domain containing E3 ubiquitin protein ligase 1	50	0.42	0.2	0.85	0.0167572	0.0345985
IL1RL2	interleukin 1 receptor-like 2	79	1.78	1.12	2.83	0.0142884	0.0345985
HSCB	HscB iron-sulfur cluster co-chaperone homolog (E. coli)	8	0.55	0.33	0.91	0.0190358	0.0358099
LYG2	lysozyme G-like 2	2	0.5	0.26	0.95	0.0351868	0.0358099
IRF7	interferon regulatory factor 7	19	0.6	0.39	0.93	0.0216891	0.0358099
PABPN1	poly(A) binding protein, nuclear 1	14	1.67	1.06	2.64	0.0284336	0.0358099
NDUFB5	NADH dehydrogenase (ubiquinone) 1 beta subcomplex, 5, 16kDa	37	0.66	0.46	0.93	0.0188459	0.0358099
HPDL	4-hydroxyphenylpyruvate dioxygenase-like	5	0.33	0.12	0.86	0.0240858	0.0358099
TMEM87A	transmembrane protein 87A	85	2.26	1.18	4.3	0.0133323	0.0358099
FAR1	fatty acyl CoA reductase 1	47	1.67	1.12	2.48	0.0122722	0.0358099
EXOC7	exocyst complex component 7	41	0.59	0.38	0.9	0.0156132	0.0358099
PID1	phosphotyrosine interaction domain containing 1	440	0.6	0.41	0.88	0.00825948	0.0358099
MREG	melanoregulin	83	0.63	0.43	0.92	0.0170194	0.0358099
HOOK1	hook homolog 1 (Drosophila)	68	0.68	0.5	0.94	0.0188201	0.0358099
EFNA4	ephrin-A4	7	0.39	0.16	0.93	0.0344219	0.0370174
CCDC71	coiled-coil domain containing 71	3	1.73	1.05	2.82	0.0299358	0.0370174
SLFN5	schlafen family member 5	38	1.67	1.06	2.62	0.0269149	0.0370174
ERN2	endoplasmic reticulum to nucleus signaling 2	27	0.69	0.5	0.96	0.0254198	0.0370174
CTSG	cathepsin G	8	2.3	1.11	4.79	0.025319	0.0370174
TMPRSS11F	transmembrane protease, serine 11F	36	2.1	1.1	3.99	0.0238578	0.0370174
MRPS27	mitochondrial ribosomal protein S27	125	1.61	1.09	2.37	0.0169883	0.0370174
NRM	nurim (nuclear envelope membrane protein)	11	0.65	0.44	0.95	0.0278183	0.0382213
VSTM2A	V-set and transmembrane domain containing 2A	39	0.62	0.41	0.93	0.0214256	0.0382213
TRAIP	TRAF interacting protein	4	1.56	1.06	2.3	0.0255784	0.0382213
FZD3	frizzled family receptor 3	57	0.49	0.27	0.91	0.0241399	0.0382213
PFKFB2	6-phosphofructo-2-kinase/fructose-2,6-biphosphatase 2	52	1.58	1.09	2.3	0.0167038	0.0382213
MCOLN3	mucolipin 3	38	1.53	1.06	2.22	0.0232191	0.0382213
KHDRBS2	KH domain containing, RNA binding, signal transduction associated 2	424	0.58	0.37	0.9	0.0144224	0.0382213
NUP160	nucleoporin 160kDa	15	1.7	1.08	2.66	0.0215291	0.0382213
TGM1	transglutaminase 1 (K polypeptide epidermal type I, protein-glutamine-gamma-glutamyltransferase)	26	0.67	0.48	0.94	0.0219065	0.0382213
TMEM55B	transmembrane protein 55B	8	1.57	1.06	2.31	0.0241109	0.0394216
CPA6	carboxypeptidase A6	410	0.58	0.37	0.9	0.0159553	0.0394216
FAM83H	family with sequence similarity 83, member H	4	0.58	0.36	0.93	0.024492	0.0394216
MPL	myeloproliferative leukemia virus oncogene	15	2.48	1.16	5.33	0.0197626	0.0406186
USP39	ubiquitin specific peptidase 39	54	2.31	1.1	4.82	0.0263546	0.0406186
IFT80	intraflagellar transport 80 homolog (Chlamydomonas)	70	1.64	1.08	2.49	0.021181	0.0406186
CACNB4	calcium channel, voltage-dependent, beta 4 subunit	156	0.55	0.33	0.91	0.0214921	0.0406186
PARVA	parvin, alpha	236	0.62	0.41	0.93	0.0203753	0.0406186
GIMAP6	GTPase, IMAP family member 6	14	1.88	1.08	3.27	0.0248424	0.0406186
ZNF608	zinc finger protein 608	179	0.65	0.46	0.93	0.0165425	0.0406186
GPR68	G protein-coupled receptor 68	30	0.74	0.58	0.95	0.0183137	0.0406186
PTGS2	prostaglandin-endoperoxide synthase 2 (prostaglandin G/H synthase and cyclooxygenase)	6	0.29	0.09	0.86	0.0259599	0.0418122
NT5DC1	5'-nucleotidase domain containing 1	87	2.43	1.09	5.43	0.0306401	0.0418122
FRAT1	frequently rearranged in advanced T-cell lymphomas	9	0.66	0.45	0.97	0.0325477	0.0418122
SASH1	SAM and SH3 domain containing 1	538	0.69	0.51	0.92	0.0132949	0.0418122
MYOM3	myomesin family, member 3	17	0.63	0.42	0.93	0.0203407	0.0418122
MON1B	MON1 homolog B (yeast)	22	0.71	0.53	0.95	0.0210388	0.0418122
ZP1	zona pellucida glycoprotein 1 (sperm receptor)	11	0.38	0.17	0.85	0.0192208	0.0418122
MT1M	metallothionein 1M	16	1.95	1.12	3.39	0.0180034	0.0418122
RNF139	ring finger protein 139	14	1.87	1.1	3.16	0.0198057	0.0418122
PCDHA7	protocadherin alpha 7	108	1.94	1.14	3.31	0.0147984	0.0418122
GUCY1B3	guanylate cyclase 1, soluble, beta 3	61	0.63	0.44	0.91	0.0127204	0.0418122
SDCBP	syndecan binding protein (syntenin)	32	1.71	1.08	2.71	0.0218426	0.0430027
BST1	bone marrow stromal cell antigen 1	31	0.71	0.52	0.96	0.0262655	0.0430027
AP3D1	adaptor-related protein complex 3, delta 1 subunit	78	0.63	0.42	0.94	0.0247555	0.0430027
SLC2A6	solute carrier family 2 (facilitated glucose transporter), member 6	16	0.63	0.43	0.92	0.0169865	0.0430027
LIMS2	LIM and senescent cell antigen-like domains 2	37	0.63	0.42	0.94	0.0241422	0.0430027
SEL1L2	sel-1 suppressor of lin-12-like 2 (C. elegans)	86	2.07	1.12	3.82	0.0195813	0.0430027
ZKSCAN1	zinc finger with KRAB and SCAN domains 1	19	1.75	1.08	2.85	0.0231433	0.0430027
GPR31	G protein-coupled receptor 31	12	1.61	1.08	2.4	0.0198317	0.0430027
KIAA1244	KIAA1244	196	0.62	0.42	0.92	0.0174423	0.0430027
MICAL2	microtubule associated monoxygenase, calponin and LIM domain containing 2	349	0.62	0.41	0.95	0.0273222	0.0441901
STXBP5L	syntaxin binding protein 5-like	322	1.65	1.08	2.51	0.0205034	0.0441901
ANAPC13	anaphase promoting complex subunit 13	11	1.53	1.05	2.22	0.0250064	0.0441901
OBSL1	obscurin-like 1	19	2.28	1.15	4.53	0.0186155	0.0441901
SCGN	secretagogin, EF-hand calcium binding protein	92	1.65	1.12	2.42	0.0112018	0.0441901
SMAD9	SMAD family member 9	55	0.55	0.34	0.9	0.0164019	0.0441901
OR51G2	olfactory receptor, family 51, subfamily G, member 2	11	0.33	0.13	0.84	0.0191738	0.0441901
ZNF813	zinc finger protein 813	34	1.37	1.04	1.81	0.0261244	0.0441901
IPO8	importin 8	63	0.57	0.36	0.9	0.0146797	0.0441901
SNX6	sorting nexin 6	68	0.59	0.37	0.94	0.0274383	0.0441901
CBS	cystathionine-beta-synthase	38	0.63	0.43	0.93	0.0197757	0.0441901
PTP4A3	protein tyrosine phosphatase type IVA, member 3	60	0.65	0.44	0.95	0.0243232	0.0441901
MAFG	v-maf musculoaponeurotic fibrosarcoma oncogene homolog G (avian)	7	0.69	0.5	0.97	0.0310606	0.0453746
C5orf28	chromosome 5 open reading frame 28	10	0.52	0.27	0.99	0.0477794	0.0453746
ASTE1	asteroid homolog 1 (Drosophila)	5	1.48	1.04	2.09	0.0280427	0.0453746
GABPA	GA binding protein transcription factor, alpha subunit 60kDa	26	2.48	1.14	5.44	0.0227	0.0453746
IL21R	interleukin 21 receptor	66	0.7	0.51	0.97	0.0308957	0.0453746
OR2A5	olfactory receptor, family 2, subfamily A, member 5	5	1.93	1.1	3.39	0.0224702	0.0453746
SYDE2	synapse defective 1, Rho GTPase, homolog 2 (C. elegans)	53	0.58	0.36	0.93	0.0247701	0.0453746
APOLD1	apolipoprotein L domain containing 1	99	0.57	0.35	0.92	0.0204151	0.0453746
CLDN10	claudin 10	159	0.6	0.39	0.93	0.02167	0.0453746
ATG9B	autophagy related 9B	28	1.46	1.06	2	0.0188829	0.0453746
PRPF31	PRP31 pre-mRNA processing factor 31 homolog (S. cerevisiae)	51	1.58	1.06	2.36	0.0241902	0.0453746
ZNF772	zinc finger protein 772	14	1.6	1.07	2.4	0.021401	0.0453746
CALCOCO2	calcium binding and coiled-coil domain 2	15	0.66	0.46	0.94	0.0229938	0.0453746
HECW1	HECT, C2 and WW domain containing E3 ubiquitin protein ligase 1	747	0.51	0.3	0.86	0.0119472	0.0453746
C8orf58	chromosome 8 open reading frame 58	19	0.6	0.38	0.95	0.028395	0.0465562
NLRP9	NLR family, pyrin domain containing 9	72	0.66	0.47	0.94	0.0195632	0.0465562
RAB11FIP1	RAB11 family interacting protein 1 (class I)	36	0.63	0.42	0.95	0.0264057	0.0465562
CD164L2	CD164 sialomucin-like 2	2	0.44	0.21	0.95	0.0365621	0.0465562
ZNF662	zinc finger protein 662	11	1.6	1.07	2.41	0.0226863	0.0465562
KCTD1	potassium channel tetramerisation domain containing 1	295	0.68	0.5	0.93	0.0157289	0.0465562
OTOS	otospiralin	16	1.57	1.07	2.3	0.0201058	0.0465562
MATR3	matrin 3	6	0.5	0.27	0.93	0.0279552	0.0465562
ADARB1	adenosine deaminase, RNA-specific, B1	257	0.66	0.47	0.94	0.0203307	0.0465562
KIF25	kinesin family member 25	74	0.65	0.45	0.94	0.0207922	0.0465562
SNX5	sorting nexin 5	63	1.99	1.08	3.65	0.0270153	0.047735
SPDEF	SAM pointed domain containing ets transcription factor	32	1.77	1.06	2.95	0.0292579	0.047735
PCDH18	protocadherin 18	17	1.68	1.05	2.7	0.0307485	0.047735
C9orf9	chromosome 9 open reading frame 9	37	1.67	1.07	2.6	0.0239721	0.047735
PRODH2	proline dehydrogenase (oxidase) 2	16	0.6	0.38	0.93	0.0219169	0.047735
CREB3L2	cAMP responsive element binding protein 3-like 2	110	0.53	0.31	0.92	0.0234061	0.047735
ETFA	electron-transfer-flavoprotein, alpha polypeptide	40	1.64	1.06	2.55	0.0266713	0.047735
OR51M1	olfactory receptor, family 51, subfamily M, member 1	18	0.5	0.27	0.94	0.0310863	0.047735
PTER	phosphotriesterase related	98	2.11	1.06	4.22	0.0346717	0.0489112
ZNF708	zinc finger protein 708	8	0.54	0.31	0.96	0.0358182	0.0489112
TSPYL4	TSPY-like 4	5	3.3	1.03	10.55	0.0437719	0.0489112
LAPTM4A	lysosomal protein transmembrane 4 alpha	31	1.82	1.05	3.16	0.0340937	0.0489112
SEMA3G	sema domain, immunoglobulin domain (Ig), short basic domain, secreted, (semaphorin) 3G	7	0.46	0.23	0.93	0.0305564	0.0489112
CIB1	calcium and integrin binding 1 (calmyrin)	10	0.61	0.39	0.95	0.0275241	0.0489112
USP47	ubiquitin specific peptidase 47	146	2.15	1.13	4.11	0.019835	0.0489112
MCM5	minichromosome maintenance complex component 5	29	1.72	1.08	2.73	0.0213761	0.0489112
NRIP2	nuclear receptor interacting protein 2	13	0.59	0.37	0.95	0.0285064	0.0489112
TMEM140	transmembrane protein 140	18	1.53	1.06	2.19	0.0215954	0.0489112
ZNF69	zinc finger protein 69	13	0.66	0.45	0.95	0.0262213	0.0489112
BACE2	beta-site APP-cleaving enzyme 2	129	0.66	0.47	0.93	0.0180335	0.0489112
TBX15	T-box 15	86	1.8	1.08	2.99	0.0240646	0.0489112
INS	insulin	8	2.06	1.05	4.07	0.0364873	0.0499975
F2	coagulation factor II (thrombin)	5	2.93	1.04	8.2	0.0411499	0.0499975
ANXA5	annexin A5	34	0.65	0.44	0.96	0.0309653	0.0499975
UROS	uroporphyrinogen III synthase	25	0.53	0.3	0.94	0.0293308	0.0499975
GLT8D1	glycosyltransferase 8 domain containing 1	6	0.44	0.21	0.92	0.0278063	0.0499975
FBXO2	F-box protein 2	7	0.52	0.29	0.94	0.0312383	0.0499975
LEMD2	LEM domain containing 2	67	1.59	1.06	2.38	0.0249815	0.0499975
MAP2K6	mitogen-activated protein kinase kinase 6	150	0.65	0.44	0.94	0.0216843	0.0499975
CHRNA10	cholinergic receptor, nicotinic, alpha 10	16	0.44	0.21	0.92	0.0294253	0.0499975
GPI	glucose-6-phosphate isomerase	8	1.68	1.05	2.67	0.029235	0.0499975
