# Supplementary material for: Exploring Impact of Rare Variation in Systemic Lupus Erythematosus by a Genome Wide Imputation Approach
Source: Front Immunol. 2019 Feb 26;10:258. doi: 10.3389/fimmu.2019.00258 (PMC6399402; doi:10.3389/fimmu.2019.00258)
Supplement: Supplementary file 4 [file Table_4.xlsx]

## Sheet: commonANDrare
Supplemental Table 4. SLE associated genes identified by common variation that were detected as targets by rare variation using SKAT but not the case-control burden test.
GENE	DESCRIPTION	NMUT	OR	CI.95lo	CI.95up	Pburden.corr	PSKAT.corr
STAT4	signal transducer and activator of transcription 4	118	0.9084	0.6355	1.2985	0.6389	0.0034
GTF2IRD1	GTF2I repeat domain containing 1	151	1.3187	0.7099	2.4495	0.4342	0.012
DAB2	disabled homolog 2, mitogen-responsive phosphoprotein (Drosophila)	106	1.2554	0.9077	1.7364	0.229	0.0225
NOTCH4	notch 4	54	0.9231	0.6409	1.3295	0.7203	0.025
CLEC16A	C-type lectin domain family 16, member A	436	0.7521	0.3949	1.4321	0.49	0.0477
TNFSF4	tumor necrosis factor (ligand) superfamily, member 4	26	1.1323	0.7903	1.6222	0.5782	0.0531
C2	complement component 2	54	1.1715	0.8468	1.6207	0.3988	0.0577
IRF7	interferon regulatory factor 7	19	0.6016	0.3898	0.9284	0.0358	0.0825
