# Supplementary material for: Exploring Impact of Rare Variation in Systemic Lupus Erythematosus by a Genome Wide Imputation Approach
Source: Front Immunol. 2019 Feb 26;10:258. doi: 10.3389/fimmu.2019.00258 (PMC6399402; doi:10.3389/fimmu.2019.00258)
Supplement: Supplementary file 5 [file Table_5.xlsx]

## Sheet: 98besthists.avipunt.annot.hg19_
Supplemental Table 5. Annovar annotation (hg19) of the independent mutations mapped on the 98 genes best hits for association to SLE by rare variation.
Chr	Start	End	Ref	Alt	Func.refGene	Gene.refGene	GeneDetail.refGene	ExonicFunc.refGene	AAChange.refGene	cytoBand	genomicSuperDups	esp6500siv2_all	snp138	SIFT_score	SIFT_pred	Polyphen2_HDIV_score	Polyphen2_HDIV_pred	Polyphen2_HVAR_score	Polyphen2_HVAR_pred	LRT_score	LRT_pred	MutationTaster_score	MutationTaster_pred	MutationAssessor_score	MutationAssessor_pred	FATHMM_score	FATHMM_pred	RadialSVM_score	RadialSVM_pred	LR_score	LR_pred	VEST3_score	CADD_raw	CADD_phred	GERP++_RS	phyloP46way_placental	phyloP100way_vertebrate	SiPhy_29way_logOdds
1	11734693	11734693	T	C	UTR3	MAD2L2	NM_001127325:c.*139A>G,NM_006341:c.*139A>G	0	0	1p36.22	0	0	0	0	0	0	0	0	0	0	0	0	0	0	0	0	0	0	0	0	0	0	0	0	0	0	0	0
1	11735136	11735136	T	C	intronic	MAD2L2	0	0	0	1p36.22	0	0	0	0	0	0	0	0	0	0	0	0	0	0	0	0	0	0	0	0	0	0	0	0	0	0	0	0
1	11737363	11737363	A	G	intronic	MAD2L2	0	0	0	1p36.22	0	0	0	0	0	0	0	0	0	0	0	0	0	0	0	0	0	0	0	0	0	0	0	0	0	0	0	0
1	11737383	11737383	T	TCCCAGGCCCAAGGCACC	intronic	MAD2L2	0	0	0	1p36.22	0	0	0	0	0	0	0	0	0	0	0	0	0	0	0	0	0	0	0	0	0	0	0	0	0	0	0	0
1	11737413	11737413	A	C	intronic	MAD2L2	0	0	0	1p36.22	0	0	0	0	0	0	0	0	0	0	0	0	0	0	0	0	0	0	0	0	0	0	0	0	0	0	0	0
1	11737732	11737732	T	C	intronic	MAD2L2	0	0	0	1p36.22	0	0	0	0	0	0	0	0	0	0	0	0	0	0	0	0	0	0	0	0	0	0	0	0	0	0	0	0
1	11739691	11739691	G	C	intronic	MAD2L2	0	0	0	1p36.22	0	0	0	0	0	0	0	0	0	0	0	0	0	0	0	0	0	0	0	0	0	0	0	0	0	0	0	0
1	11740402	11740402	C	T	intronic	MAD2L2	0	0	0	1p36.22	0	0	0	0	0	0	0	0	0	0	0	0	0	0	0	0	0	0	0	0	0	0	0	0	0	0	0	0
1	11740535	11740535	T	G	intronic	MAD2L2	0	0	0	1p36.22	0	0	0	0	0	0	0	0	0	0	0	0	0	0	0	0	0	0	0	0	0	0	0	0	0	0	0	0
1	11741369	11741369	G	C	intronic	MAD2L2	0	0	0	1p36.22	0	0	0	0	0	0	0	0	0	0	0	0	0	0	0	0	0	0	0	0	0	0	0	0	0	0	0	0
1	11746882	11746882	C	A	intronic	MAD2L2	0	0	0	1p36.22	0	0	0	0	0	0	0	0	0	0	0	0	0	0	0	0	0	0	0	0	0	0	0	0	0	0	0	0
1	11748539	11748539	G	A	intronic	MAD2L2	0	0	0	1p36.22	0	0	0	0	0	0	0	0	0	0	0	0	0	0	0	0	0	0	0	0	0	0	0	0	0	0	0	0
1	11750482	11750482	A	G	intronic	MAD2L2	0	0	0	1p36.22	0	0	0	0	0	0	0	0	0	0	0	0	0	0	0	0	0	0	0	0	0	0	0	0	0	0	0	0
1	27939333	27939333	A	G	UTR3	FGR	NM_001042747:c.*92T>C,NM_005248:c.*92T>C,NM_001042729:c.*92T>C	0	0	1p36.11	0	0	0	0	0	0	0	0	0	0	0	0	0	0	0	0	0	0	0	0	0	0	0	0	0	0	0	0
1	27939442	27939442	A	G	exonic	FGR	0	synonymous SNV	FGR:NM_001042729:exon13:c.C1573C:p.P525P,FGR:NM_001042747:exon13:c.C1573C:p.P525P,FGR:NM_005248:exon13:c.C1573C:p.P525P	1p36.11	0	0	0	0	0	0	0	0	0	0	0	0	0	0	0	0	0	0	0	0	0	0	0	0	0	0	0	0
1	27943471	27943471	G	A	exonic	FGR	0	synonymous SNV	FGR:NM_001042729:exon7:c.T579T:p.D193D,FGR:NM_001042747:exon7:c.T579T:p.D193D,FGR:NM_005248:exon7:c.T579T:p.D193D	1p36.11	0	0	0	0	0	0	0	0	0	0	0	0	0	0	0	0	0	0	0	0	0	0	0	0	0	0	0	0
1	27960814	27960814	A	G	intronic	FGR	0	0	0	1p36.11	0	0	0	0	0	0	0	0	0	0	0	0	0	0	0	0	0	0	0	0	0	0	0	0	0	0	0	0
1	27963046	27963046	T	A	intergenic	FGR,IFI6	dist=1319;dist=29526	0	0	1p36.11	0	0	0	0	0	0	0	0	0	0	0	0	0	0	0	0	0	0	0	0	0	0	0	0	0	0	0	0
1	43801869	43801869	C	T	intergenic	TIE1,MPL	dist=13088;dist=1606	0	0	1p34.2	0	0	0	0	0	0	0	0	0	0	0	0	0	0	0	0	0	0	0	0	0	0	0	0	0	0	0	0
1	43803712	43803712	T	C	intronic	MPL	0	0	0	1p34.2	0	0	0	0	0	0	0	0	0	0	0	0	0	0	0	0	0	0	0	0	0	0	0	0	0	0	0	0
1	43803807	43803807	T	G	exonic	MPL	0	synonymous SNV	MPL:NM_005373:exon2:c.G117G:p.K39K	1p34.2	0	0	0	0	0	0	0	0	0	0	0	0	0	0	0	0	0	0	0	0	0	0	0	0	0	0	0	0
1	43804325	43804325	T	C	exonic	MPL	0	synonymous SNV	MPL:NM_005373:exon3:c.C325C:p.L109L	1p34.2	0	0	0	0	0	0	0	0	0	0	0	0	0	0	0	0	0	0	0	0	0	0	0	0	0	0	0	0
1	43804438	43804438	T	C	intronic	MPL	0	0	0	1p34.2	0	0	0	0	0	0	0	0	0	0	0	0	0	0	0	0	0	0	0	0	0	0	0	0	0	0	0	0
1	43805093	43805093	C	T	exonic	MPL	0	synonymous SNV	MPL:NM_005373:exon4:c.T543T:p.G181G	1p34.2	0	0	0	0	0	0	0	0	0	0	0	0	0	0	0	0	0	0	0	0	0	0	0	0	0	0	0	0
1	43805356	43805356	G	T	intronic	MPL	0	0	0	1p34.2	0	0	0	0	0	0	0	0	0	0	0	0	0	0	0	0	0	0	0	0	0	0	0	0	0	0	0	0
1	43806165	43806165	T	C	exonic	MPL	0	synonymous SNV	MPL:NM_005373:exon6:c.C961C:p.R321R	1p34.2	0	0	0	0	0	0	0	0	0	0	0	0	0	0	0	0	0	0	0	0	0	0	0	0	0	0	0	0
1	43807554	43807554	T	TTTTTTTTTTTC	intronic	MPL	0	0	0	1p34.2	0	0	0	0	0	0	0	0	0	0	0	0	0	0	0	0	0	0	0	0	0	0	0	0	0	0	0	0
1	43809577	43809577	T	G	intronic	MPL	0	0	0	1p34.2	0	0	0	0	0	0	0	0	0	0	0	0	0	0	0	0	0	0	0	0	0	0	0	0	0	0	0	0
1	43810841	43810841	T	G	intronic	MPL	0	0	0	1p34.2	0	0	0	0	0	0	0	0	0	0	0	0	0	0	0	0	0	0	0	0	0	0	0	0	0	0	0	0
1	43812704	43812704	C	T	intronic	MPL	0	0	0	1p34.2	0	0	0	0	0	0	0	0	0	0	0	0	0	0	0	0	0	0	0	0	0	0	0	0	0	0	0	0
1	43813864	43813864	T	C	intronic	MPL	0	0	0	1p34.2	0	0	0	0	0	0	0	0	0	0	0	0	0	0	0	0	0	0	0	0	0	0	0	0	0	0	0	0
1	43817942	43817942	T	C	exonic	MPL	0	synonymous SNV	MPL:NM_005373:exon11:c.C1621C:p.Q541Q	1p34.2	0	0	0	0	0	0	0	0	0	0	0	0	0	0	0	0	0	0	0	0	0	0	0	0	0	0	0	0
1	43819497	43819497	A	G	UTR3	MPL	NM_005373:c.*1054A>G	0	0	1p34.2	0	0	0	0	0	0	0	0	0	0	0	0	0	0	0	0	0	0	0	0	0	0	0	0	0	0	0	0
1	43819559	43819559	A	G	UTR3	MPL	NM_005373:c.*1116A>G	0	0	1p34.2	0	0	0	0	0	0	0	0	0	0	0	0	0	0	0	0	0	0	0	0	0	0	0	0	0	0	0	0
1	46098682	46098682	T	C	intronic	GPBP1L1	0	0	0	1p34.1	0	0	0	0	0	0	0	0	0	0	0	0	0	0	0	0	0	0	0	0	0	0	0	0	0	0	0	0
1	46106358	46106358	G	T	intronic	GPBP1L1	0	0	0	1p34.1	0	0	0	0	0	0	0	0	0	0	0	0	0	0	0	0	0	0	0	0	0	0	0	0	0	0	0	0
1	46109382	46109382	T	C	intronic	GPBP1L1	0	0	0	1p34.1	0	0	0	0	0	0	0	0	0	0	0	0	0	0	0	0	0	0	0	0	0	0	0	0	0	0	0	0
1	46110036	46110036	C	T	intronic	GPBP1L1	0	0	0	1p34.1	0	0	0	0	0	0	0	0	0	0	0	0	0	0	0	0	0	0	0	0	0	0	0	0	0	0	0	0
1	46125414	46125414	A	C	intronic	GPBP1L1	0	0	0	1p34.1	0	0	0	0	0	0	0	0	0	0	0	0	0	0	0	0	0	0	0	0	0	0	0	0	0	0	0	0
1	46135298	46135298	G	C	intronic	GPBP1L1	0	0	0	1p34.1	0	0	0	0	0	0	0	0	0	0	0	0	0	0	0	0	0	0	0	0	0	0	0	0	0	0	0	0
1	46151719	46151719	C	G	intronic	GPBP1L1	0	0	0	1p34.1	0	0	0	0	0	0	0	0	0	0	0	0	0	0	0	0	0	0	0	0	0	0	0	0	0	0	0	0
1	46152710	46152710	T	C	upstream	GPBP1L1	0	0	0	1p34.1	0	0	0	0	0	0	0	0	0	0	0	0	0	0	0	0	0	0	0	0	0	0	0	0	0	0	0	0
1	46153035	46153035	G	A	upstream;upstream	GPBP1L1,TMEM69	0	0	0	1p34.1	0	0	0	0	0	0	0	0	0	0	0	0	0	0	0	0	0	0	0	0	0	0	0	0	0	0	0	0
1	46153035	46153035	G	A	upstream;upstream	GPBP1L1,TMEM69	0	0	0	1p34.1	0	0	0	0	0	0	0	0	0	0	0	0	0	0	0	0	0	0	0	0	0	0	0	0	0	0	0	0
1	46155442	46155442	T	G	intronic;intronic	TMEM69	0	0	0	1p34.1	0	0	0	0	0	0	0	0	0	0	0	0	0	0	0	0	0	0	0	0	0	0	0	0	0	0	0	0
1	46155442	46155442	T	G	intronic;intronic	TMEM69	0	0	0	1p34.1	0	0	0	0	0	0	0	0	0	0	0	0	0	0	0	0	0	0	0	0	0	0	0	0	0	0	0	0
1	46158395	46158395	C	T	intronic	TMEM69	0	0	0	1p34.1	0	0	0	0	0	0	0	0	0	0	0	0	0	0	0	0	0	0	0	0	0	0	0	0	0	0	0	0
1	145731845	145731845	C	T	intronic	NBPF10,NBPF20,PDZK1	0	0	0	1q21.1	0	0	0	0	0	0	0	0	0	0	0	0	0	0	0	0	0	0	0	0	0	0	0	0	0	0	0	0
1	145731867	145731867	T	C	intronic	NBPF10,NBPF20,PDZK1	0	0	0	1q21.1	0	0	0	0	0	0	0	0	0	0	0	0	0	0	0	0	0	0	0	0	0	0	0	0	0	0	0	0
1	145735845	145735845	T	C	intronic	NBPF10,NBPF20,PDZK1	0	0	0	1q21.1	0	0	0	0	0	0	0	0	0	0	0	0	0	0	0	0	0	0	0	0	0	0	0	0	0	0	0	0
1	145739192	145739192	A	G	intronic	NBPF10,NBPF20,PDZK1	0	0	0	1q21.1	0	0	0	0	0	0	0	0	0	0	0	0	0	0	0	0	0	0	0	0	0	0	0	0	0	0	0	0
1	145746619	145746619	C	G	intronic	NBPF10,NBPF20,PDZK1	0	0	0	1q21.1	0	0	0	0	0	0	0	0	0	0	0	0	0	0	0	0	0	0	0	0	0	0	0	0	0	0	0	0
1	145755353	145755353	C	G	intronic	NBPF10,NBPF20,PDZK1	0	0	0	1q21.1	Score=0.992059;Name=chr1:145883118	0	0	0	0	0	0	0	0	0	0	0	0	0	0	0	0	0	0	0	0	0	0	0	0	0	0	0
1	145755588	145755588	C	T	intronic	NBPF10,NBPF20,PDZK1	0	0	0	1q21.1	Score=0.992059;Name=chr1:145883118	0	0	0	0	0	0	0	0	0	0	0	0	0	0	0	0	0	0	0	0	0	0	0	0	0	0	0
1	149898180	149898180	T	C	intronic	SF3B4	0	0	0	1q21.2	0	0	0	0	0	0	0	0	0	0	0	0	0	0	0	0	0	0	0	0	0	0	0	0	0	0	0	0
1	149900985	149900985	C	CA	UTR3	MTMR11	NM_001145862:c.*36G>TG	0	0	1q21.2	0	0	0	0	0	0	0	0	0	0	0	0	0	0	0	0	0	0	0	0	0	0	0	0	0	0	0	0
1	150768392	150768392	A	C	downstream	CTSK	0	0	0	1q21.3	0	0	0	0	0	0	0	0	0	0	0	0	0	0	0	0	0	0	0	0	0	0	0	0	0	0	0	0
1	150768872	150768872	T	C	UTR3	CTSK	NM_000396:c.*403A>G	0	0	1q21.3	0	0	0	0	0	0	0	0	0	0	0	0	0	0	0	0	0	0	0	0	0	0	0	0	0	0	0	0
1	150775323	150775323	AT	A	0	0	0	0	0	0	0	0	0	0	0	0	0	0	0	0	0	0	0	0	0	0	0	0	0	0	0	0	0	0	0	0	0	0
1	152635426	152635426	G	A	upstream	LCE2D	0	0	0	1q21.3	0	0	0	0	0	0	0	0	0	0	0	0	0	0	0	0	0	0	0	0	0	0	0	0	0	0	0	0
1	152636174	152636174	G	A	intronic	LCE2D	0	0	0	1q21.3	0	0	0	0	0	0	0	0	0	0	0	0	0	0	0	0	0	0	0	0	0	0	0	0	0	0	0	0
1	152636856	152636856	A	G	exonic	LCE2D	0	synonymous SNV	LCE2D:NM_178430:exon2:c.G275G:p.C92C	1q21.3	0	0	0	0	0	0	0	0	0	0	0	0	0	0	0	0	0	0	0	0	0	0	0	0	0	0	0	0
1	154247254	154247254	C	G	intronic	HAX1	0	0	0	1q21.3	0	0	0	0	0	0	0	0	0	0	0	0	0	0	0	0	0	0	0	0	0	0	0	0	0	0	0	0
1	154248914	154248914	G	A	downstream	HAX1	0	0	0	1q21.3	0	0	0	0	0	0	0	0	0	0	0	0	0	0	0	0	0	0	0	0	0	0	0	0	0	0	0	0
1	155035222	155035222	C	T	ncRNA_intronic	LOC100505666	0	0	0	1q22	0	0	0	0	0	0	0	0	0	0	0	0	0	0	0	0	0	0	0	0	0	0	0	0	0	0	0	0
1	155036660	155036660	C	G	intronic	EFNA4	0	0	0	1q22	0	0	0	0	0	0	0	0	0	0	0	0	0	0	0	0	0	0	0	0	0	0	0	0	0	0	0	0
1	155038370	155038370	A	G	intronic	EFNA4	0	0	0	1q22	0	0	0	0	0	0	0	0	0	0	0	0	0	0	0	0	0	0	0	0	0	0	0	0	0	0	0	0
1	155039131	155039131	A	AG	intronic	EFNA4	0	0	0	1q22	0	0	0	0	0	0	0	0	0	0	0	0	0	0	0	0	0	0	0	0	0	0	0	0	0	0	0	0
1	155041770	155041770	G	A	UTR3	EFNA4	NM_005227:c.*305G>A,NM_182689:c.*121G>A,NM_182690:c.*183G>A	0	0	1q22	0	0	0	0	0	0	0	0	0	0	0	0	0	0	0	0	0	0	0	0	0	0	0	0	0	0	0	0
1	155042560	155042560	T	C	downstream	EFNA4	0	0	0	1q22	0	0	0	0	0	0	0	0	0	0	0	0	0	0	0	0	0	0	0	0	0	0	0	0	0	0	0	0
1	155043121	155043121	G	C	intergenic	EFNA4,EFNA3	dist=1092;dist=8227	0	0	1q22	0	0	0	0	0	0	0	0	0	0	0	0	0	0	0	0	0	0	0	0	0	0	0	0	0	0	0	0
1	155043430	155043430	G	A	intergenic	EFNA4,EFNA3	dist=1401;dist=7918	0	0	1q22	0	0	0	0	0	0	0	0	0	0	0	0	0	0	0	0	0	0	0	0	0	0	0	0	0	0	0	0
1	156031429	156031429	C	T	intronic	RAB25	0	0	0	1q22	0	0	0	0	0	0	0	0	0	0	0	0	0	0	0	0	0	0	0	0	0	0	0	0	0	0	0	0
1	156033021	156033021	G	A	intronic	RAB25	0	0	0	1q22	0	0	0	0	0	0	0	0	0	0	0	0	0	0	0	0	0	0	0	0	0	0	0	0	0	0	0	0
1	156033897	156033897	A	G	intronic	RAB25	0	0	0	1q22	0	0	0	0	0	0	0	0	0	0	0	0	0	0	0	0	0	0	0	0	0	0	0	0	0	0	0	0
1	156035797	156035797	A	G	exonic	RAB25	0	synonymous SNV	RAB25:NM_020387:exon2:c.G139G:p.V47V	1q22	0	0	0	0	0	0	0	0	0	0	0	0	0	0	0	0	0	0	0	0	0	0	0	0	0	0	0	0
1	156036021	156036021	G	A	intronic	RAB25	0	0	0	1q22	0	0	0	0	0	0	0	0	0	0	0	0	0	0	0	0	0	0	0	0	0	0	0	0	0	0	0	0
1	156039055	156039055	A	C	intronic	RAB25	0	0	0	1q22	0	0	0	0	0	0	0	0	0	0	0	0	0	0	0	0	0	0	0	0	0	0	0	0	0	0	0	0
1	156040841	156040841	G	A	downstream	MEX3A,RAB25	0	0	0	1q22	0	0	0	0	0	0	0	0	0	0	0	0	0	0	0	0	0	0	0	0	0	0	0	0	0	0	0	0
1	156041169	156041169	A	C	downstream	MEX3A,RAB25	0	0	0	1q22	0	0	0	0	0	0	0	0	0	0	0	0	0	0	0	0	0	0	0	0	0	0	0	0	0	0	0	0
1	186643768	186643768	G	A	exonic	PTGS2	0	synonymous SNV	PTGS2:NM_000963:exon10:c.T1532T:p.V511V	1q31.1	0	0	0	0	0	0	0	0	0	0	0	0	0	0	0	0	0	0	0	0	0	0	0	0	0	0	0	0
1	186648073	186648073	G	C	intronic	PTGS2	0	0	0	1q31.1	0	0	0	0	0	0	0	0	0	0	0	0	0	0	0	0	0	0	0	0	0	0	0	0	0	0	0	0
1	186649669	186649669	G	C	upstream	PACERR,PTGS2	0	0	0	1q31.1	0	0	0	0	0	0	0	0	0	0	0	0	0	0	0	0	0	0	0	0	0	0	0	0	0	0	0	0
1	186650707	186650707	C	T	downstream	PACERR	0	0	0	1q31.1	0	0	0	0	0	0	0	0	0	0	0	0	0	0	0	0	0	0	0	0	0	0	0	0	0	0	0	0
1	186650859	186650859	G	A	downstream	PACERR	0	0	0	1q31.1	0	0	0	0	0	0	0	0	0	0	0	0	0	0	0	0	0	0	0	0	0	0	0	0	0	0	0	0
1	186651032	186651032	G	A	downstream	PACERR	0	0	0	1q31.1	0	0	0	0	0	0	0	0	0	0	0	0	0	0	0	0	0	0	0	0	0	0	0	0	0	0	0	0
1	242157048	242157048	A	G	intergenic	BECN2,MAP1LC3C	dist=34684;dist=1744	0	0	1q43	0	0	0	0	0	0	0	0	0	0	0	0	0	0	0	0	0	0	0	0	0	0	0	0	0	0	0	0
1	242157063	242157063	T	C	intergenic	BECN2,MAP1LC3C	dist=34699;dist=1729	0	0	1q43	0	0	0	0	0	0	0	0	0	0	0	0	0	0	0	0	0	0	0	0	0	0	0	0	0	0	0	0
1	242157794	242157794	T	C	downstream	MAP1LC3C	0	0	0	1q43	0	0	0	0	0	0	0	0	0	0	0	0	0	0	0	0	0	0	0	0	0	0	0	0	0	0	0	0
1	242157896	242157896	A	G	downstream	MAP1LC3C	0	0	0	1q43	0	0	0	0	0	0	0	0	0	0	0	0	0	0	0	0	0	0	0	0	0	0	0	0	0	0	0	0
1	242159595	242159595	C	T	exonic	MAP1LC3C	0	synonymous SNV	MAP1LC3C:NM_001004343:exon4:c.A314A:p.Y105Y	1q43	0	0	0	0	0	0	0	0	0	0	0	0	0	0	0	0	0	0	0	0	0	0	0	0	0	0	0	0
1	242162551	242162551	T	C	upstream	MAP1LC3C	0	0	0	1q43	0	0	0	0	0	0	0	0	0	0	0	0	0	0	0	0	0	0	0	0	0	0	0	0	0	0	0	0
1	242163641	242163641	T	C	intergenic	MAP1LC3C,PLD5	dist=1256;dist=88048	0	0	1q43	0	0	0	0	0	0	0	0	0	0	0	0	0	0	0	0	0	0	0	0	0	0	0	0	0	0	0	0
1	242163913	242163913	G	T	intergenic	MAP1LC3C,PLD5	dist=1528;dist=87776	0	0	1q43	0	0	0	0	0	0	0	0	0	0	0	0	0	0	0	0	0	0	0	0	0	0	0	0	0	0	0	0
2	27600037	27600037	C	CATGGACT	UTR3	SNX17	NM_014748:c.*451C>CATGGACT,NM_001267060:c.*451C>CATGGACT,NM_001267059:c.*451C>CATGGACT,NM_001267061:c.*451C>CATGGACT	0	0	2p23.3	0	0	0	0	0	0	0	0	0	0	0	0	0	0	0	0	0	0	0	0	0	0	0	0	0	0	0	0
2	27604589	27604589	T	C	exonic	PPM1G	0	synonymous SNV	PPM1G:NM_177983:exon10:c.G1518G:p.K506K	2p23.3	0	0	0	0	0	0	0	0	0	0	0	0	0	0	0	0	0	0	0	0	0	0	0	0	0	0	0	0
2	27604801	27604801	T	C	intronic	PPM1G	0	0	0	2p23.3	0	0	0	0	0	0	0	0	0	0	0	0	0	0	0	0	0	0	0	0	0	0	0	0	0	0	0	0
2	68383640	68383640	T	C	intronic	WDR92	0	0	0	2p14	0	0	0	0	0	0	0	0	0	0	0	0	0	0	0	0	0	0	0	0	0	0	0	0	0	0	0	0
2	68384826	68384826	A	AC	upstream	PNO1,WDR92	0	0	0	2p14	0	0	0	0	0	0	0	0	0	0	0	0	0	0	0	0	0	0	0	0	0	0	0	0	0	0	0	0
2	68386296	68386296	A	T	intronic	PNO1	0	0	0	2p14	0	0	0	0	0	0	0	0	0	0	0	0	0	0	0	0	0	0	0	0	0	0	0	0	0	0	0	0
2	68390432	68390432	A	G	intronic	PNO1	0	0	0	2p14	0	0	0	0	0	0	0	0	0	0	0	0	0	0	0	0	0	0	0	0	0	0	0	0	0	0	0	0
2	68391109	68391109	G	A	intronic	PNO1	0	0	0	2p14	0	0	0	0	0	0	0	0	0	0	0	0	0	0	0	0	0	0	0	0	0	0	0	0	0	0	0	0
2	68392310	68392310	C	A	intronic	PNO1	0	0	0	2p14	0	0	0	0	0	0	0	0	0	0	0	0	0	0	0	0	0	0	0	0	0	0	0	0	0	0	0	0
2	68394277	68394277	A	G	intronic	PNO1	0	0	0	2p14	0	0	0	0	0	0	0	0	0	0	0	0	0	0	0	0	0	0	0	0	0	0	0	0	0	0	0	0
2	68395402	68395402	G	A	intronic	PNO1	0	0	0	2p14	0	0	0	0	0	0	0	0	0	0	0	0	0	0	0	0	0	0	0	0	0	0	0	0	0	0	0	0
2	68397817	68397817	C	T	intronic	PNO1	0	0	0	2p14	0	0	0	0	0	0	0	0	0	0	0	0	0	0	0	0	0	0	0	0	0	0	0	0	0	0	0	0
2	68400789	68400789	C	A	intronic	PNO1	0	0	0	2p14	0	0	0	0	0	0	0	0	0	0	0	0	0	0	0	0	0	0	0	0	0	0	0	0	0	0	0	0
2	72354521	72354521	G	A	intergenic	DYSF,CYP26B1	dist=440628;dist=1846	0	0	2p13.2	0	0	0	0	0	0	0	0	0	0	0	0	0	0	0	0	0	0	0	0	0	0	0	0	0	0	0	0
2	72354679	72354679	G	C	intergenic	DYSF,CYP26B1	dist=440786;dist=1688	0	0	2p13.2	0	0	0	0	0	0	0	0	0	0	0	0	0	0	0	0	0	0	0	0	0	0	0	0	0	0	0	0
2	72354979	72354979	A	G	intergenic	DYSF,CYP26B1	dist=441086;dist=1388	0	0	2p13.2	0	0	0	0	0	0	0	0	0	0	0	0	0	0	0	0	0	0	0	0	0	0	0	0	0	0	0	0
2	72356332	72356332	A	G	downstream	CYP26B1	0	0	0	2p13.2	0	0	0	0	0	0	0	0	0	0	0	0	0	0	0	0	0	0	0	0	0	0	0	0	0	0	0	0
2	72357318	72357318	G	T	UTR3	CYP26B1	NM_019885:c.*2038C>A,NM_001277742:c.*2038C>A	0	0	2p13.2	0	0	0	0	0	0	0	0	0	0	0	0	0	0	0	0	0	0	0	0	0	0	0	0	0	0	0	0
2	72357736	72357736	C	T	UTR3	CYP26B1	NM_019885:c.*1620G>A,NM_001277742:c.*1620G>A	0	0	2p13.2	0	0	0	0	0	0	0	0	0	0	0	0	0	0	0	0	0	0	0	0	0	0	0	0	0	0	0	0
2	72357937	72357937	T	C	UTR3	CYP26B1	NM_019885:c.*1419A>G,NM_001277742:c.*1419A>G	0	0	2p13.2	0	0	0	0	0	0	0	0	0	0	0	0	0	0	0	0	0	0	0	0	0	0	0	0	0	0	0	0
2	72358994	72358994	A	G	UTR3	CYP26B1	NM_019885:c.*362T>C,NM_001277742:c.*362T>C	0	0	2p13.2	0	0	0	0	0	0	0	0	0	0	0	0	0	0	0	0	0	0	0	0	0	0	0	0	0	0	0	0
2	72359659	72359659	A	G	exonic	CYP26B1	0	synonymous SNV	CYP26B1:NM_001277742:exon5:c.C1011C:p.F337F,CYP26B1:NM_019885:exon6:c.C1236C:p.F412F	2p13.2	0	0	0	0	0	0	0	0	0	0	0	0	0	0	0	0	0	0	0	0	0	0	0	0	0	0	0	0
2	72360891	72360891	A	G	intronic	CYP26B1	0	0	0	2p13.2	0	0	0	0	0	0	0	0	0	0	0	0	0	0	0	0	0	0	0	0	0	0	0	0	0	0	0	0
2	72362619	72362619	C	T	intronic	CYP26B1	0	0	0	2p13.2	0	0	0	0	0	0	0	0	0	0	0	0	0	0	0	0	0	0	0	0	0	0	0	0	0	0	0	0
2	72362863	72362863	C	T	intronic	CYP26B1	0	0	0	2p13.2	0	0	0	0	0	0	0	0	0	0	0	0	0	0	0	0	0	0	0	0	0	0	0	0	0	0	0	0
2	72363638	72363638	T	TCACAATAG	intronic	CYP26B1	0	0	0	2p13.2	0	0	0	0	0	0	0	0	0	0	0	0	0	0	0	0	0	0	0	0	0	0	0	0	0	0	0	0
2	72364259	72364259	A	G	intronic	CYP26B1	0	0	0	2p13.2	0	0	0	0	0	0	0	0	0	0	0	0	0	0	0	0	0	0	0	0	0	0	0	0	0	0	0	0
2	72366421	72366421	T	C	intronic	CYP26B1	0	0	0	2p13.2	0	0	0	0	0	0	0	0	0	0	0	0	0	0	0	0	0	0	0	0	0	0	0	0	0	0	0	0
2	72370054	72370054	G	C	intronic	CYP26B1	0	0	0	2p13.2	0	0	0	0	0	0	0	0	0	0	0	0	0	0	0	0	0	0	0	0	0	0	0	0	0	0	0	0
2	72372624	72372624	T	C	intronic	CYP26B1	0	0	0	2p13.2	0	0	0	0	0	0	0	0	0	0	0	0	0	0	0	0	0	0	0	0	0	0	0	0	0	0	0	0
2	72373404	72373404	G	A	intronic	CYP26B1	0	0	0	2p13.2	0	0	0	0	0	0	0	0	0	0	0	0	0	0	0	0	0	0	0	0	0	0	0	0	0	0	0	0
2	72373691	72373691	C	G	intronic	CYP26B1	0	0	0	2p13.2	0	0	0	0	0	0	0	0	0	0	0	0	0	0	0	0	0	0	0	0	0	0	0	0	0	0	0	0
2	72374043	72374043	A	C	intronic	CYP26B1	0	0	0	2p13.2	0	0	0	0	0	0	0	0	0	0	0	0	0	0	0	0	0	0	0	0	0	0	0	0	0	0	0	0
2	88326380	88326380	T	G	downstream	KRCC1	0	0	0	2p11.2	0	0	0	0	0	0	0	0	0	0	0	0	0	0	0	0	0	0	0	0	0	0	0	0	0	0	0	0
2	88326574	88326574	T	G	downstream	KRCC1	0	0	0	2p11.2	0	0	0	0	0	0	0	0	0	0	0	0	0	0	0	0	0	0	0	0	0	0	0	0	0	0	0	0
2	88327146	88327146	C	T	UTR3	KRCC1	NM_016618:c.*157G>A,NM_001304526:c.*157G>A	0	0	2p11.2	0	0	0	0	0	0	0	0	0	0	0	0	0	0	0	0	0	0	0	0	0	0	0	0	0	0	0	0
2	88327234	88327234	T	C	UTR3	KRCC1	NM_016618:c.*69A>G,NM_001304526:c.*69A>G	0	0	2p11.2	0	0	0	0	0	0	0	0	0	0	0	0	0	0	0	0	0	0	0	0	0	0	0	0	0	0	0	0
2	88327387	88327387	G	A	exonic	KRCC1	0	synonymous SNV	KRCC1:NM_001304526:exon4:c.T696T:p.R232R,KRCC1:NM_016618:exon4:c.T696T:p.R232R	2p11.2	0	0	0	0	0	0	0	0	0	0	0	0	0	0	0	0	0	0	0	0	0	0	0	0	0	0	0	0
2	88327659	88327659	G	A	exonic	KRCC1	0	synonymous SNV	KRCC1:NM_001304526:exon4:c.T424T:p.S142S,KRCC1:NM_016618:exon4:c.T424T:p.S142S	2p11.2	0	0	0	0	0	0	0	0	0	0	0	0	0	0	0	0	0	0	0	0	0	0	0	0	0	0	0	0
2	88328231	88328231	G	T	intronic	KRCC1	0	0	0	2p11.2	0	0	0	0	0	0	0	0	0	0	0	0	0	0	0	0	0	0	0	0	0	0	0	0	0	0	0	0
2	88330099	88330099	A	G	intronic	KRCC1	0	0	0	2p11.2	0	0	0	0	0	0	0	0	0	0	0	0	0	0	0	0	0	0	0	0	0	0	0	0	0	0	0	0
2	88330298	88330298	C	A	intronic	KRCC1	0	0	0	2p11.2	0	0	0	0	0	0	0	0	0	0	0	0	0	0	0	0	0	0	0	0	0	0	0	0	0	0	0	0
2	88331056	88331056	A	G	intronic	KRCC1	0	0	0	2p11.2	0	0	0	0	0	0	0	0	0	0	0	0	0	0	0	0	0	0	0	0	0	0	0	0	0	0	0	0
2	88331057	88331057	T	C	intronic	KRCC1	0	0	0	2p11.2	0	0	0	0	0	0	0	0	0	0	0	0	0	0	0	0	0	0	0	0	0	0	0	0	0	0	0	0
2	88332094	88332094	T	C	intronic	KRCC1	0	0	0	2p11.2	0	0	0	0	0	0	0	0	0	0	0	0	0	0	0	0	0	0	0	0	0	0	0	0	0	0	0	0
2	88336994	88336994	T	A	intronic	KRCC1	0	0	0	2p11.2	0	0	0	0	0	0	0	0	0	0	0	0	0	0	0	0	0	0	0	0	0	0	0	0	0	0	0	0
2	88338394	88338394	G	A	intronic	KRCC1	0	0	0	2p11.2	0	0	0	0	0	0	0	0	0	0	0	0	0	0	0	0	0	0	0	0	0	0	0	0	0	0	0	0
2	88340216	88340216	A	G	intronic	KRCC1	0	0	0	2p11.2	0	0	0	0	0	0	0	0	0	0	0	0	0	0	0	0	0	0	0	0	0	0	0	0	0	0	0	0
2	88341602	88341602	A	T	intronic	KRCC1	0	0	0	2p11.2	0	0	0	0	0	0	0	0	0	0	0	0	0	0	0	0	0	0	0	0	0	0	0	0	0	0	0	0
2	88343470	88343470	T	A	intronic	KRCC1	0	0	0	2p11.2	0	0	0	0	0	0	0	0	0	0	0	0	0	0	0	0	0	0	0	0	0	0	0	0	0	0	0	0
2	88343677	88343677	C	A	intronic	KRCC1	0	0	0	2p11.2	0	0	0	0	0	0	0	0	0	0	0	0	0	0	0	0	0	0	0	0	0	0	0	0	0	0	0	0
2	88344681	88344681	G	A	intronic	KRCC1	0	0	0	2p11.2	0	0	0	0	0	0	0	0	0	0	0	0	0	0	0	0	0	0	0	0	0	0	0	0	0	0	0	0
2	88344832	88344832	T	C	intronic	KRCC1	0	0	0	2p11.2	0	0	0	0	0	0	0	0	0	0	0	0	0	0	0	0	0	0	0	0	0	0	0	0	0	0	0	0
2	88345113	88345113	T	A	intronic	KRCC1	0	0	0	2p11.2	0	0	0	0	0	0	0	0	0	0	0	0	0	0	0	0	0	0	0	0	0	0	0	0	0	0	0	0
2	88347965	88347965	GT	G	0	0	0	0	0	0	0	0	0	0	0	0	0	0	0	0	0	0	0	0	0	0	0	0	0	0	0	0	0	0	0	0	0	0
2	88349114	88349114	A	G	intronic	KRCC1	0	0	0	2p11.2	0	0	0	0	0	0	0	0	0	0	0	0	0	0	0	0	0	0	0	0	0	0	0	0	0	0	0	0
2	88352453	88352453	G	A	intronic	KRCC1	0	0	0	2p11.2	0	0	0	0	0	0	0	0	0	0	0	0	0	0	0	0	0	0	0	0	0	0	0	0	0	0	0	0
2	88353017	88353017	C	T	intronic	KRCC1	0	0	0	2p11.2	0	0	0	0	0	0	0	0	0	0	0	0	0	0	0	0	0	0	0	0	0	0	0	0	0	0	0	0
2	88353126	88353126	C	G	intronic	KRCC1	0	0	0	2p11.2	0	0	0	0	0	0	0	0	0	0	0	0	0	0	0	0	0	0	0	0	0	0	0	0	0	0	0	0
2	88354265	88354265	A	G	intronic	KRCC1	0	0	0	2p11.2	0	0	0	0	0	0	0	0	0	0	0	0	0	0	0	0	0	0	0	0	0	0	0	0	0	0	0	0
2	88354423	88354423	A	G	intronic	KRCC1	0	0	0	2p11.2	0	0	0	0	0	0	0	0	0	0	0	0	0	0	0	0	0	0	0	0	0	0	0	0	0	0	0	0
2	88355999	88355999	C	T	upstream	KRCC1	0	0	0	2p11.2	0	0	0	0	0	0	0	0	0	0	0	0	0	0	0	0	0	0	0	0	0	0	0	0	0	0	0	0
2	97508139	97508139	T	C	exonic	ANKRD23	0	synonymous SNV	ANKRD23:NM_144994:exon2:c.G137G:p.R46R	2q11.2	0	0	0	0	0	0	0	0	0	0	0	0	0	0	0	0	0	0	0	0	0	0	0	0	0	0	0	0
2	97523959	97523959	A	C	upstream	ANKRD39	0	0	0	2q11.2	0	0	0	0	0	0	0	0	0	0	0	0	0	0	0	0	0	0	0	0	0	0	0	0	0	0	0	0
2	97523971	97523971	G	A	upstream	ANKRD39	0	0	0	2q11.2	0	0	0	0	0	0	0	0	0	0	0	0	0	0	0	0	0	0	0	0	0	0	0	0	0	0	0	0
2	103033291	103033291	T	C	intergenic	IL18R1,IL18RAP	dist=18056;dist=1959	0	0	2q12.1	0	0	0	0	0	0	0	0	0	0	0	0	0	0	0	0	0	0	0	0	0	0	0	0	0	0	0	0
2	103034315	103034315	T	C	upstream	IL18RAP	0	0	0	2q12.1	0	0	0	0	0	0	0	0	0	0	0	0	0	0	0	0	0	0	0	0	0	0	0	0	0	0	0	0
2	103035665	103035665	C	T	intronic	IL18RAP	0	0	0	2q12.1	0	0	0	0	0	0	0	0	0	0	0	0	0	0	0	0	0	0	0	0	0	0	0	0	0	0	0	0
2	103036060	103036060	G	A	UTR5	IL18RAP	NM_003853:c.-3678G>A	0	0	2q12.1	0	0	0	0	0	0	0	0	0	0	0	0	0	0	0	0	0	0	0	0	0	0	0	0	0	0	0	0
2	103037970	103037970	C	G	intronic	IL18RAP	0	0	0	2q12.1	0	0	0	0	0	0	0	0	0	0	0	0	0	0	0	0	0	0	0	0	0	0	0	0	0	0	0	0
2	103038105	103038105	TA	T	0	0	0	0	0	0	0	0	0	0	0	0	0	0	0	0	0	0	0	0	0	0	0	0	0	0	0	0	0	0	0	0	0	0
2	103040497	103040497	G	A	exonic	IL18RAP	0	synonymous SNV	IL18RAP:NM_003853:exon4:c.A297A:p.K99K	2q12.1	0	0	0	0	0	0	0	0	0	0	0	0	0	0	0	0	0	0	0	0	0	0	0	0	0	0	0	0
2	103049354	103049354	C	T	intronic	IL18RAP	0	0	0	2q12.1	0	0	0	0	0	0	0	0	0	0	0	0	0	0	0	0	0	0	0	0	0	0	0	0	0	0	0	0
2	103049529	103049529	C	T	intronic	IL18RAP	0	0	0	2q12.1	0	0	0	0	0	0	0	0	0	0	0	0	0	0	0	0	0	0	0	0	0	0	0	0	0	0	0	0
2	103049532	103049532	T	C	intronic	IL18RAP	0	0	0	2q12.1	0	0	0	0	0	0	0	0	0	0	0	0	0	0	0	0	0	0	0	0	0	0	0	0	0	0	0	0
2	103053216	103053216	T	C	intronic	IL18RAP	0	0	0	2q12.1	0	0	0	0	0	0	0	0	0	0	0	0	0	0	0	0	0	0	0	0	0	0	0	0	0	0	0	0
2	103053524	103053524	T	A	intronic	IL18RAP	0	0	0	2q12.1	0	0	0	0	0	0	0	0	0	0	0	0	0	0	0	0	0	0	0	0	0	0	0	0	0	0	0	0
2	103053632	103053632	T	C	intronic	IL18RAP	0	0	0	2q12.1	0	0	0	0	0	0	0	0	0	0	0	0	0	0	0	0	0	0	0	0	0	0	0	0	0	0	0	0
2	103055334	103055334	A	C	intronic	IL18RAP	0	0	0	2q12.1	0	0	0	0	0	0	0	0	0	0	0	0	0	0	0	0	0	0	0	0	0	0	0	0	0	0	0	0
2	103056516	103056516	G	A	intronic	IL18RAP	0	0	0	2q12.1	0	0	0	0	0	0	0	0	0	0	0	0	0	0	0	0	0	0	0	0	0	0	0	0	0	0	0	0
2	103056829	103056829	A	T	intronic	IL18RAP	0	0	0	2q12.1	0	0	0	0	0	0	0	0	0	0	0	0	0	0	0	0	0	0	0	0	0	0	0	0	0	0	0	0
2	103057432	103057432	T	C	intronic	IL18RAP	0	0	0	2q12.1	0	0	0	0	0	0	0	0	0	0	0	0	0	0	0	0	0	0	0	0	0	0	0	0	0	0	0	0
2	103057747	103057747	G	A	intronic	IL18RAP	0	0	0	2q12.1	0	0	0	0	0	0	0	0	0	0	0	0	0	0	0	0	0	0	0	0	0	0	0	0	0	0	0	0
2	103058368	103058368	G	C	intronic	IL18RAP	0	0	0	2q12.1	0	0	0	0	0	0	0	0	0	0	0	0	0	0	0	0	0	0	0	0	0	0	0	0	0	0	0	0
2	103060666	103060666	T	G	intronic	IL18RAP	0	0	0	2q12.1	0	0	0	0	0	0	0	0	0	0	0	0	0	0	0	0	0	0	0	0	0	0	0	0	0	0	0	0
2	103063509	103063509	G	A	intronic	IL18RAP	0	0	0	2q12.1	0	0	0	0	0	0	0	0	0	0	0	0	0	0	0	0	0	0	0	0	0	0	0	0	0	0	0	0
2	103064044	103064044	A	G	intronic	IL18RAP	0	0	0	2q12.1	0	0	0	0	0	0	0	0	0	0	0	0	0	0	0	0	0	0	0	0	0	0	0	0	0	0	0	0
2	103067008	103067008	C	G	intronic	IL18RAP	0	0	0	2q12.1	0	0	0	0	0	0	0	0	0	0	0	0	0	0	0	0	0	0	0	0	0	0	0	0	0	0	0	0
2	103069547	103069547	G	T	downstream	IL18RAP	0	0	0	2q12.1	0	0	0	0	0	0	0	0	0	0	0	0	0	0	0	0	0	0	0	0	0	0	0	0	0	0	0	0
2	103070487	103070487	C	T	intergenic	IL18RAP,SLC9A4	dist=1463;dist=19275	0	0	2q12.1	0	0	0	0	0	0	0	0	0	0	0	0	0	0	0	0	0	0	0	0	0	0	0	0	0	0	0	0
2	105470622	105470622	T	A	UTR5	POU3F3	NM_006236:c.-1347T>A	0	0	2q12.1	0	0	0	0	0	0	0	0	0	0	0	0	0	0	0	0	0	0	0	0	0	0	0	0	0	0	0	0
2	134877305	134877305	G	T	intergenic	NCKAP5,MIR3679	dist=551274;dist=7391	0	0	2q21.2	0	0	0	0	0	0	0	0	0	0	0	0	0	0	0	0	0	0	0	0	0	0	0	0	0	0	0	0
2	134877837	134877837	G	GGCT	intergenic	NCKAP5,MIR3679	dist=551806;dist=6859	0	0	2q21.2	0	0	0	0	0	0	0	0	0	0	0	0	0	0	0	0	0	0	0	0	0	0	0	0	0	0	0	0
2	134878674	134878674	T	G	intergenic	NCKAP5,MIR3679	dist=552643;dist=6022	0	0	2q21.2	0	0	0	0	0	0	0	0	0	0	0	0	0	0	0	0	0	0	0	0	0	0	0	0	0	0	0	0
2	134880510	134880510	C	T	intergenic	NCKAP5,MIR3679	dist=554479;dist=4186	0	0	2q21.2	0	0	0	0	0	0	0	0	0	0	0	0	0	0	0	0	0	0	0	0	0	0	0	0	0	0	0	0
2	134883809	134883809	T	A	upstream	MIR3679	0	0	0	2q21.2	0	0	0	0	0	0	0	0	0	0	0	0	0	0	0	0	0	0	0	0	0	0	0	0	0	0	0	0
2	134885096	134885096	A	C	downstream	MIR3679	0	0	0	2q21.2	0	0	0	0	0	0	0	0	0	0	0	0	0	0	0	0	0	0	0	0	0	0	0	0	0	0	0	0
2	134887223	134887223	T	C	intergenic	MIR3679,MGAT5	dist=2460;dist=124607	0	0	2q21.2	0	0	0	0	0	0	0	0	0	0	0	0	0	0	0	0	0	0	0	0	0	0	0	0	0	0	0	0
2	134888171	134888171	A	G	intergenic	MIR3679,MGAT5	dist=3408;dist=123659	0	0	2q21.2	0	0	0	0	0	0	0	0	0	0	0	0	0	0	0	0	0	0	0	0	0	0	0	0	0	0	0	0
2	134890806	134890806	T	C	intergenic	MIR3679,MGAT5	dist=6043;dist=121024	0	0	2q21.2	0	0	0	0	0	0	0	0	0	0	0	0	0	0	0	0	0	0	0	0	0	0	0	0	0	0	0	0
2	134891145	134891145	A	G	intergenic	MIR3679,MGAT5	dist=6382;dist=120685	0	0	2q21.2	0	0	0	0	0	0	0	0	0	0	0	0	0	0	0	0	0	0	0	0	0	0	0	0	0	0	0	0
2	134891807	134891807	G	A	intergenic	MIR3679,MGAT5	dist=7044;dist=120023	0	0	2q21.2	0	0	0	0	0	0	0	0	0	0	0	0	0	0	0	0	0	0	0	0	0	0	0	0	0	0	0	0
2	134894845	134894845	A	G	intergenic	MIR3679,MGAT5	dist=10082;dist=116985	0	0	2q21.2	0	0	0	0	0	0	0	0	0	0	0	0	0	0	0	0	0	0	0	0	0	0	0	0	0	0	0	0
2	134896712	134896712	G	A	intergenic	MIR3679,MGAT5	dist=11949;dist=115118	0	0	2q21.2	0	0	0	0	0	0	0	0	0	0	0	0	0	0	0	0	0	0	0	0	0	0	0	0	0	0	0	0
2	134897843	134897843	T	C	intergenic	MIR3679,MGAT5	dist=13080;dist=113987	0	0	2q21.2	0	0	0	0	0	0	0	0	0	0	0	0	0	0	0	0	0	0	0	0	0	0	0	0	0	0	0	0
2	134898430	134898430	T	C	intergenic	MIR3679,MGAT5	dist=13667;dist=113400	0	0	2q21.2	0	0	0	0	0	0	0	0	0	0	0	0	0	0	0	0	0	0	0	0	0	0	0	0	0	0	0	0
2	134898614	134898614	G	A	intergenic	MIR3679,MGAT5	dist=13851;dist=113216	0	0	2q21.2	0	0	0	0	0	0	0	0	0	0	0	0	0	0	0	0	0	0	0	0	0	0	0	0	0	0	0	0
2	134901008	134901008	G	A	intergenic	MIR3679,MGAT5	dist=16245;dist=110822	0	0	2q21.2	0	0	0	0	0	0	0	0	0	0	0	0	0	0	0	0	0	0	0	0	0	0	0	0	0	0	0	0
2	134901444	134901444	A	G	intergenic	MIR3679,MGAT5	dist=16681;dist=110386	0	0	2q21.2	0	0	0	0	0	0	0	0	0	0	0	0	0	0	0	0	0	0	0	0	0	0	0	0	0	0	0	0
2	134905709	134905709	G	A	intergenic	MIR3679,MGAT5	dist=20946;dist=106121	0	0	2q21.2	0	0	0	0	0	0	0	0	0	0	0	0	0	0	0	0	0	0	0	0	0	0	0	0	0	0	0	0
2	134908783	134908783	A	G	intergenic	MIR3679,MGAT5	dist=24020;dist=103047	0	0	2q21.2	0	0	0	0	0	0	0	0	0	0	0	0	0	0	0	0	0	0	0	0	0	0	0	0	0	0	0	0
2	134909311	134909311	C	CCTCA	intergenic	MIR3679,MGAT5	dist=24548;dist=102519	0	0	2q21.2	0	0	0	0	0	0	0	0	0	0	0	0	0	0	0	0	0	0	0	0	0	0	0	0	0	0	0	0
2	134909570	134909570	T	C	intergenic	MIR3679,MGAT5	dist=24807;dist=102260	0	0	2q21.2	0	0	0	0	0	0	0	0	0	0	0	0	0	0	0	0	0	0	0	0	0	0	0	0	0	0	0	0
2	134910041	134910041	T	C	intergenic	MIR3679,MGAT5	dist=25278;dist=101789	0	0	2q21.2	0	0	0	0	0	0	0	0	0	0	0	0	0	0	0	0	0	0	0	0	0	0	0	0	0	0	0	0
2	134910133	134910133	G	A	intergenic	MIR3679,MGAT5	dist=25370;dist=101697	0	0	2q21.2	0	0	0	0	0	0	0	0	0	0	0	0	0	0	0	0	0	0	0	0	0	0	0	0	0	0	0	0
2	134911326	134911326	A	G	intergenic	MIR3679,MGAT5	dist=26563;dist=100504	0	0	2q21.2	0	0	0	0	0	0	0	0	0	0	0	0	0	0	0	0	0	0	0	0	0	0	0	0	0	0	0	0
2	134912289	134912289	A	G	intergenic	MIR3679,MGAT5	dist=27526;dist=99541	0	0	2q21.2	0	0	0	0	0	0	0	0	0	0	0	0	0	0	0	0	0	0	0	0	0	0	0	0	0	0	0	0
2	134912735	134912735	G	C	intergenic	MIR3679,MGAT5	dist=27972;dist=99095	0	0	2q21.2	0	0	0	0	0	0	0	0	0	0	0	0	0	0	0	0	0	0	0	0	0	0	0	0	0	0	0	0
2	134914340	134914340	A	G	intergenic	MIR3679,MGAT5	dist=29577;dist=97490	0	0	2q21.2	0	0	0	0	0	0	0	0	0	0	0	0	0	0	0	0	0	0	0	0	0	0	0	0	0	0	0	0
2	134915511	134915511	A	G	intergenic	MIR3679,MGAT5	dist=30748;dist=96319	0	0	2q21.2	0	0	0	0	0	0	0	0	0	0	0	0	0	0	0	0	0	0	0	0	0	0	0	0	0	0	0	0
2	134919141	134919141	T	G	intergenic	MIR3679,MGAT5	dist=34378;dist=92689	0	0	2q21.2	0	0	0	0	0	0	0	0	0	0	0	0	0	0	0	0	0	0	0	0	0	0	0	0	0	0	0	0
2	134919484	134919484	A	G	intergenic	MIR3679,MGAT5	dist=34721;dist=92346	0	0	2q21.2	0	0	0	0	0	0	0	0	0	0	0	0	0	0	0	0	0	0	0	0	0	0	0	0	0	0	0	0
2	134920703	134920703	G	A	intergenic	MIR3679,MGAT5	dist=35940;dist=91127	0	0	2q21.2	0	0	0	0	0	0	0	0	0	0	0	0	0	0	0	0	0	0	0	0	0	0	0	0	0	0	0	0
2	134921287	134921287	T	C	intergenic	MIR3679,MGAT5	dist=36524;dist=90543	0	0	2q21.2	0	0	0	0	0	0	0	0	0	0	0	0	0	0	0	0	0	0	0	0	0	0	0	0	0	0	0	0
2	134923324	134923324	T	C	intergenic	MIR3679,MGAT5	dist=38561;dist=88506	0	0	2q21.2	0	0	0	0	0	0	0	0	0	0	0	0	0	0	0	0	0	0	0	0	0	0	0	0	0	0	0	0
2	134923538	134923538	T	G	intergenic	MIR3679,MGAT5	dist=38775;dist=88292	0	0	2q21.2	0	0	0	0	0	0	0	0	0	0	0	0	0	0	0	0	0	0	0	0	0	0	0	0	0	0	0	0
2	134926075	134926075	A	G	intergenic	MIR3679,MGAT5	dist=41312;dist=85755	0	0	2q21.2	0	0	0	0	0	0	0	0	0	0	0	0	0	0	0	0	0	0	0	0	0	0	0	0	0	0	0	0
2	134926491	134926491	T	C	intergenic	MIR3679,MGAT5	dist=41728;dist=85339	0	0	2q21.2	0	0	0	0	0	0	0	0	0	0	0	0	0	0	0	0	0	0	0	0	0	0	0	0	0	0	0	0
2	134927775	134927775	A	T	intergenic	MIR3679,MGAT5	dist=43012;dist=84055	0	0	2q21.2	0	0	0	0	0	0	0	0	0	0	0	0	0	0	0	0	0	0	0	0	0	0	0	0	0	0	0	0
2	134928453	134928453	A	G	intergenic	MIR3679,MGAT5	dist=43690;dist=83377	0	0	2q21.2	0	0	0	0	0	0	0	0	0	0	0	0	0	0	0	0	0	0	0	0	0	0	0	0	0	0	0	0
2	134928486	134928486	G	A	intergenic	MIR3679,MGAT5	dist=43723;dist=83344	0	0	2q21.2	0	0	0	0	0	0	0	0	0	0	0	0	0	0	0	0	0	0	0	0	0	0	0	0	0	0	0	0
2	134928952	134928952	G	A	intergenic	MIR3679,MGAT5	dist=44189;dist=82878	0	0	2q21.2	0	0	0	0	0	0	0	0	0	0	0	0	0	0	0	0	0	0	0	0	0	0	0	0	0	0	0	0
2	134929784	134929784	C	G	intergenic	MIR3679,MGAT5	dist=45021;dist=82046	0	0	2q21.2	0	0	0	0	0	0	0	0	0	0	0	0	0	0	0	0	0	0	0	0	0	0	0	0	0	0	0	0
2	134929919	134929919	A	T	intergenic	MIR3679,MGAT5	dist=45156;dist=81911	0	0	2q21.2	0	0	0	0	0	0	0	0	0	0	0	0	0	0	0	0	0	0	0	0	0	0	0	0	0	0	0	0
2	134929930	134929930	A	G	intergenic	MIR3679,MGAT5	dist=45167;dist=81900	0	0	2q21.2	0	0	0	0	0	0	0	0	0	0	0	0	0	0	0	0	0	0	0	0	0	0	0	0	0	0	0	0
2	134930097	134930097	A	G	intergenic	MIR3679,MGAT5	dist=45334;dist=81733	0	0	2q21.2	0	0	0	0	0	0	0	0	0	0	0	0	0	0	0	0	0	0	0	0	0	0	0	0	0	0	0	0
2	134930158	134930158	T	C	intergenic	MIR3679,MGAT5	dist=45395;dist=81672	0	0	2q21.2	0	0	0	0	0	0	0	0	0	0	0	0	0	0	0	0	0	0	0	0	0	0	0	0	0	0	0	0
2	134930164	134930164	G	A	intergenic	MIR3679,MGAT5	dist=45401;dist=81666	0	0	2q21.2	0	0	0	0	0	0	0	0	0	0	0	0	0	0	0	0	0	0	0	0	0	0	0	0	0	0	0	0
2	134931148	134931148	T	C	intergenic	MIR3679,MGAT5	dist=46385;dist=80682	0	0	2q21.2	0	0	0	0	0	0	0	0	0	0	0	0	0	0	0	0	0	0	0	0	0	0	0	0	0	0	0	0
2	134933923	134933923	C	T	intergenic	MIR3679,MGAT5	dist=49160;dist=77907	0	0	2q21.2	0	0	0	0	0	0	0	0	0	0	0	0	0	0	0	0	0	0	0	0	0	0	0	0	0	0	0	0
2	134934481	134934481	G	A	intergenic	MIR3679,MGAT5	dist=49718;dist=77349	0	0	2q21.2	0	0	0	0	0	0	0	0	0	0	0	0	0	0	0	0	0	0	0	0	0	0	0	0	0	0	0	0
2	134935017	134935017	G	C	intergenic	MIR3679,MGAT5	dist=50254;dist=76813	0	0	2q21.2	0	0	0	0	0	0	0	0	0	0	0	0	0	0	0	0	0	0	0	0	0	0	0	0	0	0	0	0
2	134936865	134936865	C	A	intergenic	MIR3679,MGAT5	dist=52102;dist=74965	0	0	2q21.2	0	0	0	0	0	0	0	0	0	0	0	0	0	0	0	0	0	0	0	0	0	0	0	0	0	0	0	0
2	134936898	134936898	A	G	intergenic	MIR3679,MGAT5	dist=52135;dist=74932	0	0	2q21.2	0	0	0	0	0	0	0	0	0	0	0	0	0	0	0	0	0	0	0	0	0	0	0	0	0	0	0	0
2	134937055	134937055	G	A	intergenic	MIR3679,MGAT5	dist=52292;dist=74775	0	0	2q21.2	0	0	0	0	0	0	0	0	0	0	0	0	0	0	0	0	0	0	0	0	0	0	0	0	0	0	0	0
2	134938031	134938031	A	G	intergenic	MIR3679,MGAT5	dist=53268;dist=73799	0	0	2q21.2	0	0	0	0	0	0	0	0	0	0	0	0	0	0	0	0	0	0	0	0	0	0	0	0	0	0	0	0
2	134939141	134939141	G	T	intergenic	MIR3679,MGAT5	dist=54378;dist=72689	0	0	2q21.2	0	0	0	0	0	0	0	0	0	0	0	0	0	0	0	0	0	0	0	0	0	0	0	0	0	0	0	0
2	134939791	134939791	G	A	intergenic	MIR3679,MGAT5	dist=55028;dist=72039	0	0	2q21.2	0	0	0	0	0	0	0	0	0	0	0	0	0	0	0	0	0	0	0	0	0	0	0	0	0	0	0	0
2	134940217	134940217	A	G	intergenic	MIR3679,MGAT5	dist=55454;dist=71613	0	0	2q21.2	0	0	0	0	0	0	0	0	0	0	0	0	0	0	0	0	0	0	0	0	0	0	0	0	0	0	0	0
2	134940840	134940840	T	C	intergenic	MIR3679,MGAT5	dist=56077;dist=70990	0	0	2q21.2	0	0	0	0	0	0	0	0	0	0	0	0	0	0	0	0	0	0	0	0	0	0	0	0	0	0	0	0
2	134942921	134942921	C	A	intergenic	MIR3679,MGAT5	dist=58158;dist=68909	0	0	2q21.2	0	0	0	0	0	0	0	0	0	0	0	0	0	0	0	0	0	0	0	0	0	0	0	0	0	0	0	0
2	134943342	134943342	A	T	intergenic	MIR3679,MGAT5	dist=58579;dist=68488	0	0	2q21.2	0	0	0	0	0	0	0	0	0	0	0	0	0	0	0	0	0	0	0	0	0	0	0	0	0	0	0	0
2	134944589	134944589	A	AG	intergenic	MIR3679,MGAT5	dist=59826;dist=67241	0	0	2q21.2	0	0	0	0	0	0	0	0	0	0	0	0	0	0	0	0	0	0	0	0	0	0	0	0	0	0	0	0
2	134944689	134944689	T	C	intergenic	MIR3679,MGAT5	dist=59926;dist=67141	0	0	2q21.2	0	0	0	0	0	0	0	0	0	0	0	0	0	0	0	0	0	0	0	0	0	0	0	0	0	0	0	0
2	134944754	134944754	C	T	intergenic	MIR3679,MGAT5	dist=59991;dist=67076	0	0	2q21.2	0	0	0	0	0	0	0	0	0	0	0	0	0	0	0	0	0	0	0	0	0	0	0	0	0	0	0	0
2	134945043	134945043	C	T	intergenic	MIR3679,MGAT5	dist=60280;dist=66787	0	0	2q21.2	0	0	0	0	0	0	0	0	0	0	0	0	0	0	0	0	0	0	0	0	0	0	0	0	0	0	0	0
2	134945608	134945608	TCCAGTA	T	0	0	0	0	0	0	0	0	0	0	0	0	0	0	0	0	0	0	0	0	0	0	0	0	0	0	0	0	0	0	0	0	0	0
2	134945690	134945690	A	C	intergenic	MIR3679,MGAT5	dist=60927;dist=66140	0	0	2q21.2	0	0	0	0	0	0	0	0	0	0	0	0	0	0	0	0	0	0	0	0	0	0	0	0	0	0	0	0
2	134945793	134945793	A	G	intergenic	MIR3679,MGAT5	dist=61030;dist=66037	0	0	2q21.2	0	0	0	0	0	0	0	0	0	0	0	0	0	0	0	0	0	0	0	0	0	0	0	0	0	0	0	0
2	134946716	134946716	T	A	intergenic	MIR3679,MGAT5	dist=61953;dist=65114	0	0	2q21.2	0	0	0	0	0	0	0	0	0	0	0	0	0	0	0	0	0	0	0	0	0	0	0	0	0	0	0	0
2	134949505	134949505	T	G	intergenic	MIR3679,MGAT5	dist=64742;dist=62325	0	0	2q21.2	0	0	0	0	0	0	0	0	0	0	0	0	0	0	0	0	0	0	0	0	0	0	0	0	0	0	0	0
2	134950702	134950702	A	T	intergenic	MIR3679,MGAT5	dist=65939;dist=61128	0	0	2q21.2	0	0	0	0	0	0	0	0	0	0	0	0	0	0	0	0	0	0	0	0	0	0	0	0	0	0	0	0
2	134952122	134952122	T	A	intergenic	MIR3679,MGAT5	dist=67359;dist=59708	0	0	2q21.2	0	0	0	0	0	0	0	0	0	0	0	0	0	0	0	0	0	0	0	0	0	0	0	0	0	0	0	0
2	134952654	134952654	T	C	intergenic	MIR3679,MGAT5	dist=67891;dist=59176	0	0	2q21.2	0	0	0	0	0	0	0	0	0	0	0	0	0	0	0	0	0	0	0	0	0	0	0	0	0	0	0	0
2	134953150	134953150	A	G	intergenic	MIR3679,MGAT5	dist=68387;dist=58680	0	0	2q21.2	0	0	0	0	0	0	0	0	0	0	0	0	0	0	0	0	0	0	0	0	0	0	0	0	0	0	0	0
2	134953686	134953686	T	C	intergenic	MIR3679,MGAT5	dist=68923;dist=58144	0	0	2q21.2	0	0	0	0	0	0	0	0	0	0	0	0	0	0	0	0	0	0	0	0	0	0	0	0	0	0	0	0
2	134954329	134954329	A	G	intergenic	MIR3679,MGAT5	dist=69566;dist=57501	0	0	2q21.2	0	0	0	0	0	0	0	0	0	0	0	0	0	0	0	0	0	0	0	0	0	0	0	0	0	0	0	0
2	134954976	134954976	C	G	intergenic	MIR3679,MGAT5	dist=70213;dist=56854	0	0	2q21.2	0	0	0	0	0	0	0	0	0	0	0	0	0	0	0	0	0	0	0	0	0	0	0	0	0	0	0	0
2	134955484	134955484	G	T	intergenic	MIR3679,MGAT5	dist=70721;dist=56346	0	0	2q21.2	0	0	0	0	0	0	0	0	0	0	0	0	0	0	0	0	0	0	0	0	0	0	0	0	0	0	0	0
2	134956901	134956901	T	C	intergenic	MIR3679,MGAT5	dist=72138;dist=54929	0	0	2q21.2	0	0	0	0	0	0	0	0	0	0	0	0	0	0	0	0	0	0	0	0	0	0	0	0	0	0	0	0
2	134957099	134957099	T	C	intergenic	MIR3679,MGAT5	dist=72336;dist=54731	0	0	2q21.2	0	0	0	0	0	0	0	0	0	0	0	0	0	0	0	0	0	0	0	0	0	0	0	0	0	0	0	0
2	134957329	134957329	G	A	intergenic	MIR3679,MGAT5	dist=72566;dist=54501	0	0	2q21.2	0	0	0	0	0	0	0	0	0	0	0	0	0	0	0	0	0	0	0	0	0	0	0	0	0	0	0	0
2	134957919	134957919	TCTTC	T	0	0	0	0	0	0	0	0	0	0	0	0	0	0	0	0	0	0	0	0	0	0	0	0	0	0	0	0	0	0	0	0	0	0
2	134959487	134959487	C	G	intergenic	MIR3679,MGAT5	dist=74724;dist=52343	0	0	2q21.2	0	0	0	0	0	0	0	0	0	0	0	0	0	0	0	0	0	0	0	0	0	0	0	0	0	0	0	0
2	134959601	134959601	G	A	intergenic	MIR3679,MGAT5	dist=74838;dist=52229	0	0	2q21.2	0	0	0	0	0	0	0	0	0	0	0	0	0	0	0	0	0	0	0	0	0	0	0	0	0	0	0	0
2	134959992	134959992	C	T	intergenic	MIR3679,MGAT5	dist=75229;dist=51838	0	0	2q21.2	0	0	0	0	0	0	0	0	0	0	0	0	0	0	0	0	0	0	0	0	0	0	0	0	0	0	0	0
2	134960403	134960403	A	C	intergenic	MIR3679,MGAT5	dist=75640;dist=51427	0	0	2q21.2	0	0	0	0	0	0	0	0	0	0	0	0	0	0	0	0	0	0	0	0	0	0	0	0	0	0	0	0
2	134960752	134960752	T	C	intergenic	MIR3679,MGAT5	dist=75989;dist=51078	0	0	2q21.2	0	0	0	0	0	0	0	0	0	0	0	0	0	0	0	0	0	0	0	0	0	0	0	0	0	0	0	0
2	134961303	134961303	G	A	intergenic	MIR3679,MGAT5	dist=76540;dist=50527	0	0	2q21.2	0	0	0	0	0	0	0	0	0	0	0	0	0	0	0	0	0	0	0	0	0	0	0	0	0	0	0	0
2	134965547	134965547	C	CTT	intergenic	MIR3679,MGAT5	dist=80784;dist=46283	0	0	2q21.2	0	0	0	0	0	0	0	0	0	0	0	0	0	0	0	0	0	0	0	0	0	0	0	0	0	0	0	0
2	134965638	134965638	A	G	intergenic	MIR3679,MGAT5	dist=80875;dist=46192	0	0	2q21.2	0	0	0	0	0	0	0	0	0	0	0	0	0	0	0	0	0	0	0	0	0	0	0	0	0	0	0	0
2	134971747	134971747	C	T	intergenic	MIR3679,MGAT5	dist=86984;dist=40083	0	0	2q21.2	0	0	0	0	0	0	0	0	0	0	0	0	0	0	0	0	0	0	0	0	0	0	0	0	0	0	0	0
2	134972554	134972554	A	G	intergenic	MIR3679,MGAT5	dist=87791;dist=39276	0	0	2q21.2	0	0	0	0	0	0	0	0	0	0	0	0	0	0	0	0	0	0	0	0	0	0	0	0	0	0	0	0
2	134972883	134972883	A	G	intergenic	MIR3679,MGAT5	dist=88120;dist=38947	0	0	2q21.2	0	0	0	0	0	0	0	0	0	0	0	0	0	0	0	0	0	0	0	0	0	0	0	0	0	0	0	0
2	134974027	134974027	C	A	intergenic	MIR3679,MGAT5	dist=89264;dist=37803	0	0	2q21.2	0	0	0	0	0	0	0	0	0	0	0	0	0	0	0	0	0	0	0	0	0	0	0	0	0	0	0	0
2	134976472	134976472	T	C	intergenic	MIR3679,MGAT5	dist=91709;dist=35358	0	0	2q21.2	0	0	0	0	0	0	0	0	0	0	0	0	0	0	0	0	0	0	0	0	0	0	0	0	0	0	0	0
2	134976520	134976520	T	G	intergenic	MIR3679,MGAT5	dist=91757;dist=35310	0	0	2q21.2	0	0	0	0	0	0	0	0	0	0	0	0	0	0	0	0	0	0	0	0	0	0	0	0	0	0	0	0
2	134976722	134976722	C	T	intergenic	MIR3679,MGAT5	dist=91959;dist=35108	0	0	2q21.2	0	0	0	0	0	0	0	0	0	0	0	0	0	0	0	0	0	0	0	0	0	0	0	0	0	0	0	0
2	134978458	134978458	A	G	intergenic	MIR3679,MGAT5	dist=93695;dist=33372	0	0	2q21.2	0	0	0	0	0	0	0	0	0	0	0	0	0	0	0	0	0	0	0	0	0	0	0	0	0	0	0	0
2	134979685	134979685	A	G	intergenic	MIR3679,MGAT5	dist=94922;dist=32145	0	0	2q21.2	0	0	0	0	0	0	0	0	0	0	0	0	0	0	0	0	0	0	0	0	0	0	0	0	0	0	0	0
2	134979750	134979750	G	A	intergenic	MIR3679,MGAT5	dist=94987;dist=32080	0	0	2q21.2	0	0	0	0	0	0	0	0	0	0	0	0	0	0	0	0	0	0	0	0	0	0	0	0	0	0	0	0
2	134980514	134980514	G	T	intergenic	MIR3679,MGAT5	dist=95751;dist=31316	0	0	2q21.2	0	0	0	0	0	0	0	0	0	0	0	0	0	0	0	0	0	0	0	0	0	0	0	0	0	0	0	0
2	134981832	134981832	T	C	intergenic	MIR3679,MGAT5	dist=97069;dist=29998	0	0	2q21.2	0	0	0	0	0	0	0	0	0	0	0	0	0	0	0	0	0	0	0	0	0	0	0	0	0	0	0	0
2	134983370	134983370	A	G	intergenic	MIR3679,MGAT5	dist=98607;dist=28460	0	0	2q21.2	0	0	0	0	0	0	0	0	0	0	0	0	0	0	0	0	0	0	0	0	0	0	0	0	0	0	0	0
2	134984478	134984478	G	A	intergenic	MIR3679,MGAT5	dist=99715;dist=27352	0	0	2q21.2	0	0	0	0	0	0	0	0	0	0	0	0	0	0	0	0	0	0	0	0	0	0	0	0	0	0	0	0
2	134985344	134985344	A	G	intergenic	MIR3679,MGAT5	dist=100581;dist=26486	0	0	2q21.2	0	0	0	0	0	0	0	0	0	0	0	0	0	0	0	0	0	0	0	0	0	0	0	0	0	0	0	0
2	134985586	134985586	G	A	intergenic	MIR3679,MGAT5	dist=100823;dist=26244	0	0	2q21.2	0	0	0	0	0	0	0	0	0	0	0	0	0	0	0	0	0	0	0	0	0	0	0	0	0	0	0	0
2	134986107	134986107	C	T	intergenic	MIR3679,MGAT5	dist=101344;dist=25723	0	0	2q21.2	0	0	0	0	0	0	0	0	0	0	0	0	0	0	0	0	0	0	0	0	0	0	0	0	0	0	0	0
2	134986715	134986715	CA	C	0	0	0	0	0	0	0	0	0	0	0	0	0	0	0	0	0	0	0	0	0	0	0	0	0	0	0	0	0	0	0	0	0	0
2	134987968	134987968	G	A	intergenic	MIR3679,MGAT5	dist=103205;dist=23862	0	0	2q21.2	0	0	0	0	0	0	0	0	0	0	0	0	0	0	0	0	0	0	0	0	0	0	0	0	0	0	0	0
2	134988270	134988270	A	G	intergenic	MIR3679,MGAT5	dist=103507;dist=23560	0	0	2q21.2	0	0	0	0	0	0	0	0	0	0	0	0	0	0	0	0	0	0	0	0	0	0	0	0	0	0	0	0
2	134989089	134989089	G	A	intergenic	MIR3679,MGAT5	dist=104326;dist=22741	0	0	2q21.2	0	0	0	0	0	0	0	0	0	0	0	0	0	0	0	0	0	0	0	0	0	0	0	0	0	0	0	0
2	134989369	134989369	A	G	intergenic	MIR3679,MGAT5	dist=104606;dist=22461	0	0	2q21.2	0	0	0	0	0	0	0	0	0	0	0	0	0	0	0	0	0	0	0	0	0	0	0	0	0	0	0	0
2	134989386	134989386	G	A	intergenic	MIR3679,MGAT5	dist=104623;dist=22444	0	0	2q21.2	0	0	0	0	0	0	0	0	0	0	0	0	0	0	0	0	0	0	0	0	0	0	0	0	0	0	0	0
2	134989671	134989671	T	C	intergenic	MIR3679,MGAT5	dist=104908;dist=22159	0	0	2q21.2	0	0	0	0	0	0	0	0	0	0	0	0	0	0	0	0	0	0	0	0	0	0	0	0	0	0	0	0
2	134990606	134990606	A	G	intergenic	MIR3679,MGAT5	dist=105843;dist=21224	0	0	2q21.2	0	0	0	0	0	0	0	0	0	0	0	0	0	0	0	0	0	0	0	0	0	0	0	0	0	0	0	0
2	134990779	134990779	T	A	intergenic	MIR3679,MGAT5	dist=106016;dist=21051	0	0	2q21.2	0	0	0	0	0	0	0	0	0	0	0	0	0	0	0	0	0	0	0	0	0	0	0	0	0	0	0	0
2	134991052	134991052	A	AT	intergenic	MIR3679,MGAT5	dist=106289;dist=20778	0	0	2q21.2	0	0	0	0	0	0	0	0	0	0	0	0	0	0	0	0	0	0	0	0	0	0	0	0	0	0	0	0
2	134991992	134991992	G	A	intergenic	MIR3679,MGAT5	dist=107229;dist=19838	0	0	2q21.2	0	0	0	0	0	0	0	0	0	0	0	0	0	0	0	0	0	0	0	0	0	0	0	0	0	0	0	0
2	134993065	134993065	C	G	intergenic	MIR3679,MGAT5	dist=108302;dist=18765	0	0	2q21.2	0	0	0	0	0	0	0	0	0	0	0	0	0	0	0	0	0	0	0	0	0	0	0	0	0	0	0	0
2	134994724	134994724	A	G	intergenic	MIR3679,MGAT5	dist=109961;dist=17106	0	0	2q21.2	0	0	0	0	0	0	0	0	0	0	0	0	0	0	0	0	0	0	0	0	0	0	0	0	0	0	0	0
2	134995109	134995109	T	TAGCTGACTAGC	intergenic	MIR3679,MGAT5	dist=110346;dist=16721	0	0	2q21.2	0	0	0	0	0	0	0	0	0	0	0	0	0	0	0	0	0	0	0	0	0	0	0	0	0	0	0	0
2	134995513	134995513	G	T	intergenic	MIR3679,MGAT5	dist=110750;dist=16317	0	0	2q21.2	0	0	0	0	0	0	0	0	0	0	0	0	0	0	0	0	0	0	0	0	0	0	0	0	0	0	0	0
2	134995586	134995586	G	C	intergenic	MIR3679,MGAT5	dist=110823;dist=16244	0	0	2q21.2	0	0	0	0	0	0	0	0	0	0	0	0	0	0	0	0	0	0	0	0	0	0	0	0	0	0	0	0
2	134995759	134995759	A	G	intergenic	MIR3679,MGAT5	dist=110996;dist=16071	0	0	2q21.2	0	0	0	0	0	0	0	0	0	0	0	0	0	0	0	0	0	0	0	0	0	0	0	0	0	0	0	0
2	134996478	134996478	T	C	intergenic	MIR3679,MGAT5	dist=111715;dist=15352	0	0	2q21.2	0	0	0	0	0	0	0	0	0	0	0	0	0	0	0	0	0	0	0	0	0	0	0	0	0	0	0	0
2	134996947	134996947	A	G	intergenic	MIR3679,MGAT5	dist=112184;dist=14883	0	0	2q21.2	0	0	0	0	0	0	0	0	0	0	0	0	0	0	0	0	0	0	0	0	0	0	0	0	0	0	0	0
2	134997798	134997798	T	C	intergenic	MIR3679,MGAT5	dist=113035;dist=14032	0	0	2q21.2	0	0	0	0	0	0	0	0	0	0	0	0	0	0	0	0	0	0	0	0	0	0	0	0	0	0	0	0
2	134998028	134998028	T	A	intergenic	MIR3679,MGAT5	dist=113265;dist=13802	0	0	2q21.2	0	0	0	0	0	0	0	0	0	0	0	0	0	0	0	0	0	0	0	0	0	0	0	0	0	0	0	0
2	134998612	134998612	C	T	intergenic	MIR3679,MGAT5	dist=113849;dist=13218	0	0	2q21.2	0	0	0	0	0	0	0	0	0	0	0	0	0	0	0	0	0	0	0	0	0	0	0	0	0	0	0	0
2	134998705	134998705	T	G	intergenic	MIR3679,MGAT5	dist=113942;dist=13125	0	0	2q21.2	0	0	0	0	0	0	0	0	0	0	0	0	0	0	0	0	0	0	0	0	0	0	0	0	0	0	0	0
2	134998910	134998910	A	G	intergenic	MIR3679,MGAT5	dist=114147;dist=12920	0	0	2q21.2	0	0	0	0	0	0	0	0	0	0	0	0	0	0	0	0	0	0	0	0	0	0	0	0	0	0	0	0
2	134999419	134999419	G	A	intergenic	MIR3679,MGAT5	dist=114656;dist=12411	0	0	2q21.2	0	0	0	0	0	0	0	0	0	0	0	0	0	0	0	0	0	0	0	0	0	0	0	0	0	0	0	0
2	134999996	134999996	A	G	intergenic	MIR3679,MGAT5	dist=115233;dist=11834	0	0	2q21.2	0	0	0	0	0	0	0	0	0	0	0	0	0	0	0	0	0	0	0	0	0	0	0	0	0	0	0	0
2	135000277	135000277	C	T	intergenic	MIR3679,MGAT5	dist=115514;dist=11553	0	0	2q21.2	0	0	0	0	0	0	0	0	0	0	0	0	0	0	0	0	0	0	0	0	0	0	0	0	0	0	0	0
2	135000338	135000338	A	G	intergenic	MIR3679,MGAT5	dist=115575;dist=11492	0	0	2q21.2	0	0	0	0	0	0	0	0	0	0	0	0	0	0	0	0	0	0	0	0	0	0	0	0	0	0	0	0
2	135000907	135000907	T	C	intergenic	MIR3679,MGAT5	dist=116144;dist=10923	0	0	2q21.2	0	0	0	0	0	0	0	0	0	0	0	0	0	0	0	0	0	0	0	0	0	0	0	0	0	0	0	0
2	135001725	135001725	T	C	intergenic	MIR3679,MGAT5	dist=116962;dist=10105	0	0	2q21.2	0	0	0	0	0	0	0	0	0	0	0	0	0	0	0	0	0	0	0	0	0	0	0	0	0	0	0	0
2	135001887	135001887	C	T	intergenic	MIR3679,MGAT5	dist=117124;dist=9943	0	0	2q21.2	0	0	0	0	0	0	0	0	0	0	0	0	0	0	0	0	0	0	0	0	0	0	0	0	0	0	0	0
2	135002311	135002311	G	A	intergenic	MIR3679,MGAT5	dist=117548;dist=9519	0	0	2q21.2	0	0	0	0	0	0	0	0	0	0	0	0	0	0	0	0	0	0	0	0	0	0	0	0	0	0	0	0
2	135003614	135003614	T	C	intergenic	MIR3679,MGAT5	dist=118851;dist=8216	0	0	2q21.2	0	0	0	0	0	0	0	0	0	0	0	0	0	0	0	0	0	0	0	0	0	0	0	0	0	0	0	0
2	135004021	135004021	G	T	intergenic	MIR3679,MGAT5	dist=119258;dist=7809	0	0	2q21.2	0	0	0	0	0	0	0	0	0	0	0	0	0	0	0	0	0	0	0	0	0	0	0	0	0	0	0	0
2	135004989	135004989	T	G	intergenic	MIR3679,MGAT5	dist=120226;dist=6841	0	0	2q21.2	0	0	0	0	0	0	0	0	0	0	0	0	0	0	0	0	0	0	0	0	0	0	0	0	0	0	0	0
2	135005511	135005511	T	C	intergenic	MIR3679,MGAT5	dist=120748;dist=6319	0	0	2q21.2	0	0	0	0	0	0	0	0	0	0	0	0	0	0	0	0	0	0	0	0	0	0	0	0	0	0	0	0
2	135005580	135005580	A	C	intergenic	MIR3679,MGAT5	dist=120817;dist=6250	0	0	2q21.2	0	0	0	0	0	0	0	0	0	0	0	0	0	0	0	0	0	0	0	0	0	0	0	0	0	0	0	0
2	135006507	135006507	A	G	intergenic	MIR3679,MGAT5	dist=121744;dist=5323	0	0	2q21.2	0	0	0	0	0	0	0	0	0	0	0	0	0	0	0	0	0	0	0	0	0	0	0	0	0	0	0	0
2	135008254	135008254	G	A	intergenic	MIR3679,MGAT5	dist=123491;dist=3576	0	0	2q21.2	0	0	0	0	0	0	0	0	0	0	0	0	0	0	0	0	0	0	0	0	0	0	0	0	0	0	0	0
2	135009094	135009094	A	G	intergenic	MIR3679,MGAT5	dist=124331;dist=2736	0	0	2q21.2	0	0	0	0	0	0	0	0	0	0	0	0	0	0	0	0	0	0	0	0	0	0	0	0	0	0	0	0
2	135009196	135009196	T	A	intergenic	MIR3679,MGAT5	dist=124433;dist=2634	0	0	2q21.2	0	0	0	0	0	0	0	0	0	0	0	0	0	0	0	0	0	0	0	0	0	0	0	0	0	0	0	0
2	135009692	135009692	T	G	intergenic	MIR3679,MGAT5	dist=124929;dist=2138	0	0	2q21.2	0	0	0	0	0	0	0	0	0	0	0	0	0	0	0	0	0	0	0	0	0	0	0	0	0	0	0	0
2	135009906	135009906	A	G	intergenic	MIR3679,MGAT5	dist=125143;dist=1924	0	0	2q21.2	0	0	0	0	0	0	0	0	0	0	0	0	0	0	0	0	0	0	0	0	0	0	0	0	0	0	0	0
2	135009944	135009944	A	G	intergenic	MIR3679,MGAT5	dist=125181;dist=1886	0	0	2q21.2	0	0	0	0	0	0	0	0	0	0	0	0	0	0	0	0	0	0	0	0	0	0	0	0	0	0	0	0
2	135010346	135010346	CAT	C	0	0	0	0	0	0	0	0	0	0	0	0	0	0	0	0	0	0	0	0	0	0	0	0	0	0	0	0	0	0	0	0	0	0
2	135010662	135010662	AT	A	0	0	0	0	0	0	0	0	0	0	0	0	0	0	0	0	0	0	0	0	0	0	0	0	0	0	0	0	0	0	0	0	0	0
2	135010799	135010799	T	C	intergenic	MIR3679,MGAT5	dist=126036;dist=1031	0	0	2q21.2	0	0	0	0	0	0	0	0	0	0	0	0	0	0	0	0	0	0	0	0	0	0	0	0	0	0	0	0
2	135010912	135010912	T	C	upstream	MGAT5	0	0	0	2q21.2	0	0	0	0	0	0	0	0	0	0	0	0	0	0	0	0	0	0	0	0	0	0	0	0	0	0	0	0
2	135010930	135010930	A	G	upstream	MGAT5	0	0	0	2q21.2	0	0	0	0	0	0	0	0	0	0	0	0	0	0	0	0	0	0	0	0	0	0	0	0	0	0	0	0
2	135011004	135011004	A	G	upstream	MGAT5	0	0	0	2q21.2	0	0	0	0	0	0	0	0	0	0	0	0	0	0	0	0	0	0	0	0	0	0	0	0	0	0	0	0
2	135011048	135011048	C	T	upstream	MGAT5	0	0	0	2q21.2	0	0	0	0	0	0	0	0	0	0	0	0	0	0	0	0	0	0	0	0	0	0	0	0	0	0	0	0
2	135011323	135011323	T	C	upstream	MGAT5	0	0	0	2q21.2	0	0	0	0	0	0	0	0	0	0	0	0	0	0	0	0	0	0	0	0	0	0	0	0	0	0	0	0
2	135011347	135011347	T	C	upstream	MGAT5	0	0	0	2q21.2	0	0	0	0	0	0	0	0	0	0	0	0	0	0	0	0	0	0	0	0	0	0	0	0	0	0	0	0
2	135012635	135012635	G	A	intronic	MGAT5	0	0	0	2q21.2	0	0	0	0	0	0	0	0	0	0	0	0	0	0	0	0	0	0	0	0	0	0	0	0	0	0	0	0
2	135012680	135012680	C	T	intronic	MGAT5	0	0	0	2q21.2	0	0	0	0	0	0	0	0	0	0	0	0	0	0	0	0	0	0	0	0	0	0	0	0	0	0	0	0
2	135013107	135013107	C	T	intronic	MGAT5	0	0	0	2q21.2	0	0	0	0	0	0	0	0	0	0	0	0	0	0	0	0	0	0	0	0	0	0	0	0	0	0	0	0
2	135013604	135013604	C	T	intronic	MGAT5	0	0	0	2q21.2	0	0	0	0	0	0	0	0	0	0	0	0	0	0	0	0	0	0	0	0	0	0	0	0	0	0	0	0
2	135016982	135016982	T	C	intronic	MGAT5	0	0	0	2q21.2	0	0	0	0	0	0	0	0	0	0	0	0	0	0	0	0	0	0	0	0	0	0	0	0	0	0	0	0
2	135017742	135017742	G	T	intronic	MGAT5	0	0	0	2q21.2	0	0	0	0	0	0	0	0	0	0	0	0	0	0	0	0	0	0	0	0	0	0	0	0	0	0	0	0
2	135018562	135018562	A	G	intronic	MGAT5	0	0	0	2q21.2	0	0	0	0	0	0	0	0	0	0	0	0	0	0	0	0	0	0	0	0	0	0	0	0	0	0	0	0
2	135019176	135019176	G	A	intronic	MGAT5	0	0	0	2q21.2	0	0	0	0	0	0	0	0	0	0	0	0	0	0	0	0	0	0	0	0	0	0	0	0	0	0	0	0
2	135020026	135020026	A	G	intronic	MGAT5	0	0	0	2q21.2	0	0	0	0	0	0	0	0	0	0	0	0	0	0	0	0	0	0	0	0	0	0	0	0	0	0	0	0
2	135020900	135020900	A	T	intronic	MGAT5	0	0	0	2q21.2	0	0	0	0	0	0	0	0	0	0	0	0	0	0	0	0	0	0	0	0	0	0	0	0	0	0	0	0
2	135021362	135021362	G	A	intronic	MGAT5	0	0	0	2q21.2	0	0	0	0	0	0	0	0	0	0	0	0	0	0	0	0	0	0	0	0	0	0	0	0	0	0	0	0
2	135021552	135021552	A	T	intronic	MGAT5	0	0	0	2q21.2	0	0	0	0	0	0	0	0	0	0	0	0	0	0	0	0	0	0	0	0	0	0	0	0	0	0	0	0
2	135021662	135021662	T	C	intronic	MGAT5	0	0	0	2q21.2	0	0	0	0	0	0	0	0	0	0	0	0	0	0	0	0	0	0	0	0	0	0	0	0	0	0	0	0
2	135024657	135024657	A	G	intronic	MGAT5	0	0	0	2q21.2	0	0	0	0	0	0	0	0	0	0	0	0	0	0	0	0	0	0	0	0	0	0	0	0	0	0	0	0
2	135027297	135027297	G	A	intronic	MGAT5	0	0	0	2q21.2	0	0	0	0	0	0	0	0	0	0	0	0	0	0	0	0	0	0	0	0	0	0	0	0	0	0	0	0
2	135027632	135027632	G	A	intronic	MGAT5	0	0	0	2q21.2	0	0	0	0	0	0	0	0	0	0	0	0	0	0	0	0	0	0	0	0	0	0	0	0	0	0	0	0
2	135028449	135028449	A	G	intronic	MGAT5	0	0	0	2q21.2	0	0	0	0	0	0	0	0	0	0	0	0	0	0	0	0	0	0	0	0	0	0	0	0	0	0	0	0
2	135028559	135028559	G	A	intronic	MGAT5	0	0	0	2q21.2	0	0	0	0	0	0	0	0	0	0	0	0	0	0	0	0	0	0	0	0	0	0	0	0	0	0	0	0
2	135029371	135029371	G	A	intronic	MGAT5	0	0	0	2q21.2	0	0	0	0	0	0	0	0	0	0	0	0	0	0	0	0	0	0	0	0	0	0	0	0	0	0	0	0
2	135030174	135030174	G	C	intronic	MGAT5	0	0	0	2q21.2	0	0	0	0	0	0	0	0	0	0	0	0	0	0	0	0	0	0	0	0	0	0	0	0	0	0	0	0
2	135031183	135031183	A	G	intronic	MGAT5	0	0	0	2q21.2	0	0	0	0	0	0	0	0	0	0	0	0	0	0	0	0	0	0	0	0	0	0	0	0	0	0	0	0
2	135032370	135032370	G	C	intronic	MGAT5	0	0	0	2q21.2	0	0	0	0	0	0	0	0	0	0	0	0	0	0	0	0	0	0	0	0	0	0	0	0	0	0	0	0
2	135032449	135032449	G	A	intronic	MGAT5	0	0	0	2q21.2	0	0	0	0	0	0	0	0	0	0	0	0	0	0	0	0	0	0	0	0	0	0	0	0	0	0	0	0
2	135032489	135032489	A	G	intronic	MGAT5	0	0	0	2q21.2	0	0	0	0	0	0	0	0	0	0	0	0	0	0	0	0	0	0	0	0	0	0	0	0	0	0	0	0
2	135032632	135032632	G	T	intronic	MGAT5	0	0	0	2q21.2	0	0	0	0	0	0	0	0	0	0	0	0	0	0	0	0	0	0	0	0	0	0	0	0	0	0	0	0
2	135033307	135033307	G	A	intronic	MGAT5	0	0	0	2q21.2	0	0	0	0	0	0	0	0	0	0	0	0	0	0	0	0	0	0	0	0	0	0	0	0	0	0	0	0
2	135033733	135033733	C	CA	intronic	MGAT5	0	0	0	2q21.2	0	0	0	0	0	0	0	0	0	0	0	0	0	0	0	0	0	0	0	0	0	0	0	0	0	0	0	0
2	135034373	135034373	A	G	intronic	MGAT5	0	0	0	2q21.2	0	0	0	0	0	0	0	0	0	0	0	0	0	0	0	0	0	0	0	0	0	0	0	0	0	0	0	0
2	135034652	135034652	G	A	intronic	MGAT5	0	0	0	2q21.2	0	0	0	0	0	0	0	0	0	0	0	0	0	0	0	0	0	0	0	0	0	0	0	0	0	0	0	0
2	135035587	135035587	G	A	intronic	MGAT5	0	0	0	2q21.2	0	0	0	0	0	0	0	0	0	0	0	0	0	0	0	0	0	0	0	0	0	0	0	0	0	0	0	0
2	135035689	135035689	A	T	intronic	MGAT5	0	0	0	2q21.2	0	0	0	0	0	0	0	0	0	0	0	0	0	0	0	0	0	0	0	0	0	0	0	0	0	0	0	0
2	135035932	135035932	T	C	intronic	MGAT5	0	0	0	2q21.2	0	0	0	0	0	0	0	0	0	0	0	0	0	0	0	0	0	0	0	0	0	0	0	0	0	0	0	0
2	135036506	135036506	C	T	intronic	MGAT5	0	0	0	2q21.2	0	0	0	0	0	0	0	0	0	0	0	0	0	0	0	0	0	0	0	0	0	0	0	0	0	0	0	0
2	135036680	135036680	A	G	intronic	MGAT5	0	0	0	2q21.2	0	0	0	0	0	0	0	0	0	0	0	0	0	0	0	0	0	0	0	0	0	0	0	0	0	0	0	0
2	135036992	135036992	C	T	intronic	MGAT5	0	0	0	2q21.2	0	0	0	0	0	0	0	0	0	0	0	0	0	0	0	0	0	0	0	0	0	0	0	0	0	0	0	0
2	135037452	135037452	C	T	intronic	MGAT5	0	0	0	2q21.2	0	0	0	0	0	0	0	0	0	0	0	0	0	0	0	0	0	0	0	0	0	0	0	0	0	0	0	0
2	135037640	135037640	C	G	intronic	MGAT5	0	0	0	2q21.2	0	0	0	0	0	0	0	0	0	0	0	0	0	0	0	0	0	0	0	0	0	0	0	0	0	0	0	0
2	135037799	135037799	A	G	intronic	MGAT5	0	0	0	2q21.2	0	0	0	0	0	0	0	0	0	0	0	0	0	0	0	0	0	0	0	0	0	0	0	0	0	0	0	0
2	135039280	135039280	T	C	intronic	MGAT5	0	0	0	2q21.2	0	0	0	0	0	0	0	0	0	0	0	0	0	0	0	0	0	0	0	0	0	0	0	0	0	0	0	0
2	135040044	135040044	C	G	intronic	MGAT5	0	0	0	2q21.2	0	0	0	0	0	0	0	0	0	0	0	0	0	0	0	0	0	0	0	0	0	0	0	0	0	0	0	0
2	135040322	135040322	G	A	intronic	MGAT5	0	0	0	2q21.2	0	0	0	0	0	0	0	0	0	0	0	0	0	0	0	0	0	0	0	0	0	0	0	0	0	0	0	0
2	135040468	135040468	G	A	intronic	MGAT5	0	0	0	2q21.2	0	0	0	0	0	0	0	0	0	0	0	0	0	0	0	0	0	0	0	0	0	0	0	0	0	0	0	0
2	135040632	135040632	C	T	intronic	MGAT5	0	0	0	2q21.2	0	0	0	0	0	0	0	0	0	0	0	0	0	0	0	0	0	0	0	0	0	0	0	0	0	0	0	0
2	135040783	135040783	C	A	intronic	MGAT5	0	0	0	2q21.2	0	0	0	0	0	0	0	0	0	0	0	0	0	0	0	0	0	0	0	0	0	0	0	0	0	0	0	0
2	135041342	135041342	A	G	intronic	MGAT5	0	0	0	2q21.2	0	0	0	0	0	0	0	0	0	0	0	0	0	0	0	0	0	0	0	0	0	0	0	0	0	0	0	0
2	135042396	135042396	G	A	intronic	MGAT5	0	0	0	2q21.2	0	0	0	0	0	0	0	0	0	0	0	0	0	0	0	0	0	0	0	0	0	0	0	0	0	0	0	0
2	135042668	135042668	C	T	intronic	MGAT5	0	0	0	2q21.2	0	0	0	0	0	0	0	0	0	0	0	0	0	0	0	0	0	0	0	0	0	0	0	0	0	0	0	0
2	135042953	135042953	C	A	intronic	MGAT5	0	0	0	2q21.2	0	0	0	0	0	0	0	0	0	0	0	0	0	0	0	0	0	0	0	0	0	0	0	0	0	0	0	0
2	135043592	135043592	G	A	intronic	MGAT5	0	0	0	2q21.2	0	0	0	0	0	0	0	0	0	0	0	0	0	0	0	0	0	0	0	0	0	0	0	0	0	0	0	0
2	135043881	135043881	A	C	intronic	MGAT5	0	0	0	2q21.2	0	0	0	0	0	0	0	0	0	0	0	0	0	0	0	0	0	0	0	0	0	0	0	0	0	0	0	0
2	135044050	135044050	C	T	intronic	MGAT5	0	0	0	2q21.2	0	0	0	0	0	0	0	0	0	0	0	0	0	0	0	0	0	0	0	0	0	0	0	0	0	0	0	0
2	135044465	135044465	T	C	intronic	MGAT5	0	0	0	2q21.2	0	0	0	0	0	0	0	0	0	0	0	0	0	0	0	0	0	0	0	0	0	0	0	0	0	0	0	0
2	135045100	135045100	A	G	intronic	MGAT5	0	0	0	2q21.2	0	0	0	0	0	0	0	0	0	0	0	0	0	0	0	0	0	0	0	0	0	0	0	0	0	0	0	0
2	135046081	135046081	T	C	intronic	MGAT5	0	0	0	2q21.2	0	0	0	0	0	0	0	0	0	0	0	0	0	0	0	0	0	0	0	0	0	0	0	0	0	0	0	0
2	135046122	135046122	A	G	intronic	MGAT5	0	0	0	2q21.2	0	0	0	0	0	0	0	0	0	0	0	0	0	0	0	0	0	0	0	0	0	0	0	0	0	0	0	0
2	135046492	135046492	A	C	intronic	MGAT5	0	0	0	2q21.2	0	0	0	0	0	0	0	0	0	0	0	0	0	0	0	0	0	0	0	0	0	0	0	0	0	0	0	0
2	135047364	135047364	G	C	intronic	MGAT5	0	0	0	2q21.2	0	0	0	0	0	0	0	0	0	0	0	0	0	0	0	0	0	0	0	0	0	0	0	0	0	0	0	0
2	135047768	135047768	T	G	intronic	MGAT5	0	0	0	2q21.2	0	0	0	0	0	0	0	0	0	0	0	0	0	0	0	0	0	0	0	0	0	0	0	0	0	0	0	0
2	135048231	135048231	A	G	intronic	MGAT5	0	0	0	2q21.2	0	0	0	0	0	0	0	0	0	0	0	0	0	0	0	0	0	0	0	0	0	0	0	0	0	0	0	0
2	135048676	135048676	G	A	intronic	MGAT5	0	0	0	2q21.2	0	0	0	0	0	0	0	0	0	0	0	0	0	0	0	0	0	0	0	0	0	0	0	0	0	0	0	0
2	135049882	135049882	A	ACT	intronic	MGAT5	0	0	0	2q21.2	0	0	0	0	0	0	0	0	0	0	0	0	0	0	0	0	0	0	0	0	0	0	0	0	0	0	0	0
2	135052578	135052578	T	G	intronic	MGAT5	0	0	0	2q21.2	0	0	0	0	0	0	0	0	0	0	0	0	0	0	0	0	0	0	0	0	0	0	0	0	0	0	0	0
2	135052582	135052582	C	T	intronic	MGAT5	0	0	0	2q21.2	0	0	0	0	0	0	0	0	0	0	0	0	0	0	0	0	0	0	0	0	0	0	0	0	0	0	0	0
2	135052893	135052893	C	T	intronic	MGAT5	0	0	0	2q21.2	0	0	0	0	0	0	0	0	0	0	0	0	0	0	0	0	0	0	0	0	0	0	0	0	0	0	0	0
2	135053605	135053605	C	T	intronic	MGAT5	0	0	0	2q21.2	0	0	0	0	0	0	0	0	0	0	0	0	0	0	0	0	0	0	0	0	0	0	0	0	0	0	0	0
2	135053653	135053653	A	G	intronic	MGAT5	0	0	0	2q21.2	0	0	0	0	0	0	0	0	0	0	0	0	0	0	0	0	0	0	0	0	0	0	0	0	0	0	0	0
2	135054323	135054323	A	G	intronic	MGAT5	0	0	0	2q21.2	0	0	0	0	0	0	0	0	0	0	0	0	0	0	0	0	0	0	0	0	0	0	0	0	0	0	0	0
2	135054627	135054627	A	G	intronic	MGAT5	0	0	0	2q21.2	0	0	0	0	0	0	0	0	0	0	0	0	0	0	0	0	0	0	0	0	0	0	0	0	0	0	0	0
2	135055230	135055230	C	A	intronic	MGAT5	0	0	0	2q21.2	0	0	0	0	0	0	0	0	0	0	0	0	0	0	0	0	0	0	0	0	0	0	0	0	0	0	0	0
2	135056252	135056252	T	G	intronic	MGAT5	0	0	0	2q21.2	0	0	0	0	0	0	0	0	0	0	0	0	0	0	0	0	0	0	0	0	0	0	0	0	0	0	0	0
2	135056675	135056675	A	G	intronic	MGAT5	0	0	0	2q21.2	0	0	0	0	0	0	0	0	0	0	0	0	0	0	0	0	0	0	0	0	0	0	0	0	0	0	0	0
2	135056859	135056859	C	A	intronic	MGAT5	0	0	0	2q21.2	0	0	0	0	0	0	0	0	0	0	0	0	0	0	0	0	0	0	0	0	0	0	0	0	0	0	0	0
2	135057485	135057485	CA	C	0	0	0	0	0	0	0	0	0	0	0	0	0	0	0	0	0	0	0	0	0	0	0	0	0	0	0	0	0	0	0	0	0	0
2	135058792	135058792	A	G	intronic	MGAT5	0	0	0	2q21.2	0	0	0	0	0	0	0	0	0	0	0	0	0	0	0	0	0	0	0	0	0	0	0	0	0	0	0	0
2	135058893	135058893	G	T	intronic	MGAT5	0	0	0	2q21.2	0	0	0	0	0	0	0	0	0	0	0	0	0	0	0	0	0	0	0	0	0	0	0	0	0	0	0	0
2	135059086	135059086	C	T	intronic	MGAT5	0	0	0	2q21.2	0	0	0	0	0	0	0	0	0	0	0	0	0	0	0	0	0	0	0	0	0	0	0	0	0	0	0	0
2	135060682	135060682	C	T	intronic	MGAT5	0	0	0	2q21.2	0	0	0	0	0	0	0	0	0	0	0	0	0	0	0	0	0	0	0	0	0	0	0	0	0	0	0	0
2	135062320	135062320	G	A	intronic	MGAT5	0	0	0	2q21.2	0	0	0	0	0	0	0	0	0	0	0	0	0	0	0	0	0	0	0	0	0	0	0	0	0	0	0	0
2	135063824	135063824	A	G	intronic	MGAT5	0	0	0	2q21.2	0	0	0	0	0	0	0	0	0	0	0	0	0	0	0	0	0	0	0	0	0	0	0	0	0	0	0	0
2	135063969	135063969	C	T	intronic	MGAT5	0	0	0	2q21.2	0	0	0	0	0	0	0	0	0	0	0	0	0	0	0	0	0	0	0	0	0	0	0	0	0	0	0	0
2	135065190	135065190	A	G	intronic	MGAT5	0	0	0	2q21.2	0	0	0	0	0	0	0	0	0	0	0	0	0	0	0	0	0	0	0	0	0	0	0	0	0	0	0	0
2	135066042	135066042	A	G	intronic	MGAT5	0	0	0	2q21.2	0	0	0	0	0	0	0	0	0	0	0	0	0	0	0	0	0	0	0	0	0	0	0	0	0	0	0	0
2	135066190	135066190	G	A	intronic	MGAT5	0	0	0	2q21.2	0	0	0	0	0	0	0	0	0	0	0	0	0	0	0	0	0	0	0	0	0	0	0	0	0	0	0	0
2	135067477	135067477	G	A	intronic	MGAT5	0	0	0	2q21.2	0	0	0	0	0	0	0	0	0	0	0	0	0	0	0	0	0	0	0	0	0	0	0	0	0	0	0	0
2	135067849	135067849	T	G	intronic	MGAT5	0	0	0	2q21.2	0	0	0	0	0	0	0	0	0	0	0	0	0	0	0	0	0	0	0	0	0	0	0	0	0	0	0	0
2	135068639	135068639	C	T	intronic	MGAT5	0	0	0	2q21.2	0	0	0	0	0	0	0	0	0	0	0	0	0	0	0	0	0	0	0	0	0	0	0	0	0	0	0	0
2	135068933	135068933	A	G	intronic	MGAT5	0	0	0	2q21.2	0	0	0	0	0	0	0	0	0	0	0	0	0	0	0	0	0	0	0	0	0	0	0	0	0	0	0	0
2	135068954	135068954	G	A	intronic	MGAT5	0	0	0	2q21.2	0	0	0	0	0	0	0	0	0	0	0	0	0	0	0	0	0	0	0	0	0	0	0	0	0	0	0	0
2	135069810	135069810	G	A	intronic	MGAT5	0	0	0	2q21.2	0	0	0	0	0	0	0	0	0	0	0	0	0	0	0	0	0	0	0	0	0	0	0	0	0	0	0	0
2	135070544	135070544	G	C	intronic	MGAT5	0	0	0	2q21.2	0	0	0	0	0	0	0	0	0	0	0	0	0	0	0	0	0	0	0	0	0	0	0	0	0	0	0	0
2	135070660	135070660	T	C	intronic	MGAT5	0	0	0	2q21.2	0	0	0	0	0	0	0	0	0	0	0	0	0	0	0	0	0	0	0	0	0	0	0	0	0	0	0	0
2	135070757	135070757	A	G	intronic	MGAT5	0	0	0	2q21.2	0	0	0	0	0	0	0	0	0	0	0	0	0	0	0	0	0	0	0	0	0	0	0	0	0	0	0	0
2	135071551	135071551	C	T	intronic	MGAT5	0	0	0	2q21.2	0	0	0	0	0	0	0	0	0	0	0	0	0	0	0	0	0	0	0	0	0	0	0	0	0	0	0	0
2	135073299	135073299	T	G	intronic	MGAT5	0	0	0	2q21.2	0	0	0	0	0	0	0	0	0	0	0	0	0	0	0	0	0	0	0	0	0	0	0	0	0	0	0	0
2	135073571	135073571	G	T	intronic	MGAT5	0	0	0	2q21.2	0	0	0	0	0	0	0	0	0	0	0	0	0	0	0	0	0	0	0	0	0	0	0	0	0	0	0	0
2	135074623	135074623	C	T	intronic	MGAT5	0	0	0	2q21.2	0	0	0	0	0	0	0	0	0	0	0	0	0	0	0	0	0	0	0	0	0	0	0	0	0	0	0	0
2	135074926	135074926	A	T	intronic	MGAT5	0	0	0	2q21.2	0	0	0	0	0	0	0	0	0	0	0	0	0	0	0	0	0	0	0	0	0	0	0	0	0	0	0	0
2	135075622	135075622	T	C	intronic	MGAT5	0	0	0	2q21.2	0	0	0	0	0	0	0	0	0	0	0	0	0	0	0	0	0	0	0	0	0	0	0	0	0	0	0	0
2	135076628	135076628	A	G	intronic	MGAT5	0	0	0	2q21.2	0	0	0	0	0	0	0	0	0	0	0	0	0	0	0	0	0	0	0	0	0	0	0	0	0	0	0	0
2	135077033	135077033	AG	A	0	0	0	0	0	0	0	0	0	0	0	0	0	0	0	0	0	0	0	0	0	0	0	0	0	0	0	0	0	0	0	0	0	0
2	135077533	135077533	A	G	intronic	MGAT5	0	0	0	2q21.2	0	0	0	0	0	0	0	0	0	0	0	0	0	0	0	0	0	0	0	0	0	0	0	0	0	0	0	0
2	135077748	135077748	T	C	intronic	MGAT5	0	0	0	2q21.2	0	0	0	0	0	0	0	0	0	0	0	0	0	0	0	0	0	0	0	0	0	0	0	0	0	0	0	0
2	135078865	135078865	G	A	intronic	MGAT5	0	0	0	2q21.2	0	0	0	0	0	0	0	0	0	0	0	0	0	0	0	0	0	0	0	0	0	0	0	0	0	0	0	0
2	135079538	135079538	C	T	intronic	MGAT5	0	0	0	2q21.2	0	0	0	0	0	0	0	0	0	0	0	0	0	0	0	0	0	0	0	0	0	0	0	0	0	0	0	0
2	135079594	135079594	T	C	intronic	MGAT5	0	0	0	2q21.2	0	0	0	0	0	0	0	0	0	0	0	0	0	0	0	0	0	0	0	0	0	0	0	0	0	0	0	0
2	135080267	135080267	G	A	intronic	MGAT5	0	0	0	2q21.2	0	0	0	0	0	0	0	0	0	0	0	0	0	0	0	0	0	0	0	0	0	0	0	0	0	0	0	0
2	135082300	135082300	T	G	intronic	MGAT5	0	0	0	2q21.2	0	0	0	0	0	0	0	0	0	0	0	0	0	0	0	0	0	0	0	0	0	0	0	0	0	0	0	0
2	135082366	135082366	A	G	intronic	MGAT5	0	0	0	2q21.2	0	0	0	0	0	0	0	0	0	0	0	0	0	0	0	0	0	0	0	0	0	0	0	0	0	0	0	0
2	135082892	135082892	T	C	intronic	MGAT5	0	0	0	2q21.2	0	0	0	0	0	0	0	0	0	0	0	0	0	0	0	0	0	0	0	0	0	0	0	0	0	0	0	0
2	135082901	135082901	C	T	intronic	MGAT5	0	0	0	2q21.2	0	0	0	0	0	0	0	0	0	0	0	0	0	0	0	0	0	0	0	0	0	0	0	0	0	0	0	0
2	135083651	135083651	C	T	intronic	MGAT5	0	0	0	2q21.2	0	0	0	0	0	0	0	0	0	0	0	0	0	0	0	0	0	0	0	0	0	0	0	0	0	0	0	0
2	135083827	135083827	C	T	intronic	MGAT5	0	0	0	2q21.2	0	0	0	0	0	0	0	0	0	0	0	0	0	0	0	0	0	0	0	0	0	0	0	0	0	0	0	0
2	135084294	135084294	G	A	intronic	MGAT5	0	0	0	2q21.2	0	0	0	0	0	0	0	0	0	0	0	0	0	0	0	0	0	0	0	0	0	0	0	0	0	0	0	0
2	135084719	135084719	C	T	intronic	MGAT5	0	0	0	2q21.2	0	0	0	0	0	0	0	0	0	0	0	0	0	0	0	0	0	0	0	0	0	0	0	0	0	0	0	0
2	135085650	135085650	A	T	intronic	MGAT5	0	0	0	2q21.2	0	0	0	0	0	0	0	0	0	0	0	0	0	0	0	0	0	0	0	0	0	0	0	0	0	0	0	0
2	135086607	135086607	G	A	intronic	MGAT5	0	0	0	2q21.2	0	0	0	0	0	0	0	0	0	0	0	0	0	0	0	0	0	0	0	0	0	0	0	0	0	0	0	0
2	135086958	135086958	C	G	intronic	MGAT5	0	0	0	2q21.2	0	0	0	0	0	0	0	0	0	0	0	0	0	0	0	0	0	0	0	0	0	0	0	0	0	0	0	0
2	135086993	135086993	A	C	intronic	MGAT5	0	0	0	2q21.2	0	0	0	0	0	0	0	0	0	0	0	0	0	0	0	0	0	0	0	0	0	0	0	0	0	0	0	0
2	135087200	135087200	G	A	intronic	MGAT5	0	0	0	2q21.2	0	0	0	0	0	0	0	0	0	0	0	0	0	0	0	0	0	0	0	0	0	0	0	0	0	0	0	0
2	135087312	135087312	A	G	intronic	MGAT5	0	0	0	2q21.2	0	0	0	0	0	0	0	0	0	0	0	0	0	0	0	0	0	0	0	0	0	0	0	0	0	0	0	0
2	135087512	135087512	C	G	intronic	MGAT5	0	0	0	2q21.2	0	0	0	0	0	0	0	0	0	0	0	0	0	0	0	0	0	0	0	0	0	0	0	0	0	0	0	0
2	135090781	135090781	T	C	intronic	MGAT5	0	0	0	2q21.2	0	0	0	0	0	0	0	0	0	0	0	0	0	0	0	0	0	0	0	0	0	0	0	0	0	0	0	0
2	135090886	135090886	A	T	intronic	MGAT5	0	0	0	2q21.2	0	0	0	0	0	0	0	0	0	0	0	0	0	0	0	0	0	0	0	0	0	0	0	0	0	0	0	0
2	135091706	135091706	A	G	intronic	MGAT5	0	0	0	2q21.2	0	0	0	0	0	0	0	0	0	0	0	0	0	0	0	0	0	0	0	0	0	0	0	0	0	0	0	0
2	135091873	135091873	G	GGCAGAGTGAGGAGA	intronic	MGAT5	0	0	0	2q21.2	0	0	0	0	0	0	0	0	0	0	0	0	0	0	0	0	0	0	0	0	0	0	0	0	0	0	0	0
2	135091882	135091882	T	A	intronic	MGAT5	0	0	0	2q21.2	0	0	0	0	0	0	0	0	0	0	0	0	0	0	0	0	0	0	0	0	0	0	0	0	0	0	0	0
2	135091911	135091911	A	G	intronic	MGAT5	0	0	0	2q21.2	0	0	0	0	0	0	0	0	0	0	0	0	0	0	0	0	0	0	0	0	0	0	0	0	0	0	0	0
2	135091972	135091972	C	A	intronic	MGAT5	0	0	0	2q21.2	0	0	0	0	0	0	0	0	0	0	0	0	0	0	0	0	0	0	0	0	0	0	0	0	0	0	0	0
2	135092264	135092264	G	C	intronic	MGAT5	0	0	0	2q21.2	0	0	0	0	0	0	0	0	0	0	0	0	0	0	0	0	0	0	0	0	0	0	0	0	0	0	0	0
2	135093016	135093016	A	G	intronic	MGAT5	0	0	0	2q21.2	0	0	0	0	0	0	0	0	0	0	0	0	0	0	0	0	0	0	0	0	0	0	0	0	0	0	0	0
2	135093310	135093310	T	C	intronic	MGAT5	0	0	0	2q21.2	0	0	0	0	0	0	0	0	0	0	0	0	0	0	0	0	0	0	0	0	0	0	0	0	0	0	0	0
2	135094281	135094281	A	G	intronic	MGAT5	0	0	0	2q21.2	0	0	0	0	0	0	0	0	0	0	0	0	0	0	0	0	0	0	0	0	0	0	0	0	0	0	0	0
2	135094438	135094438	A	G	intronic	MGAT5	0	0	0	2q21.2	0	0	0	0	0	0	0	0	0	0	0	0	0	0	0	0	0	0	0	0	0	0	0	0	0	0	0	0
2	135094531	135094531	G	A	intronic	MGAT5	0	0	0	2q21.2	0	0	0	0	0	0	0	0	0	0	0	0	0	0	0	0	0	0	0	0	0	0	0	0	0	0	0	0
2	135094848	135094848	A	C	intronic	MGAT5	0	0	0	2q21.2	0	0	0	0	0	0	0	0	0	0	0	0	0	0	0	0	0	0	0	0	0	0	0	0	0	0	0	0
2	135095948	135095948	A	C	exonic	MGAT5	0	synonymous SNV	MGAT5:NM_002410:exon6:c.C764C:p.S255S	2q21.2	0	0	0	0	0	0	0	0	0	0	0	0	0	0	0	0	0	0	0	0	0	0	0	0	0	0	0	0
2	135096504	135096504	T	C	intronic	MGAT5	0	0	0	2q21.2	0	0	0	0	0	0	0	0	0	0	0	0	0	0	0	0	0	0	0	0	0	0	0	0	0	0	0	0
2	135096603	135096603	G	A	intronic	MGAT5	0	0	0	2q21.2	0	0	0	0	0	0	0	0	0	0	0	0	0	0	0	0	0	0	0	0	0	0	0	0	0	0	0	0
2	135096904	135096904	A	G	intronic	MGAT5	0	0	0	2q21.2	0	0	0	0	0	0	0	0	0	0	0	0	0	0	0	0	0	0	0	0	0	0	0	0	0	0	0	0
2	135097239	135097239	T	C	intronic	MGAT5	0	0	0	2q21.2	0	0	0	0	0	0	0	0	0	0	0	0	0	0	0	0	0	0	0	0	0	0	0	0	0	0	0	0
2	135097384	135097384	A	G	intronic	MGAT5	0	0	0	2q21.2	0	0	0	0	0	0	0	0	0	0	0	0	0	0	0	0	0	0	0	0	0	0	0	0	0	0	0	0
2	135099578	135099578	A	G	intronic	MGAT5	0	0	0	2q21.2	0	0	0	0	0	0	0	0	0	0	0	0	0	0	0	0	0	0	0	0	0	0	0	0	0	0	0	0
2	135099693	135099693	G	T	intronic	MGAT5	0	0	0	2q21.2	0	0	0	0	0	0	0	0	0	0	0	0	0	0	0	0	0	0	0	0	0	0	0	0	0	0	0	0
2	135100446	135100446	G	A	intronic	MGAT5	0	0	0	2q21.3	0	0	0	0	0	0	0	0	0	0	0	0	0	0	0	0	0	0	0	0	0	0	0	0	0	0	0	0
2	135100676	135100676	A	G	intronic	MGAT5	0	0	0	2q21.3	0	0	0	0	0	0	0	0	0	0	0	0	0	0	0	0	0	0	0	0	0	0	0	0	0	0	0	0
2	135100741	135100741	C	T	intronic	MGAT5	0	0	0	2q21.3	0	0	0	0	0	0	0	0	0	0	0	0	0	0	0	0	0	0	0	0	0	0	0	0	0	0	0	0
2	135101855	135101855	G	T	intronic	MGAT5	0	0	0	2q21.3	0	0	0	0	0	0	0	0	0	0	0	0	0	0	0	0	0	0	0	0	0	0	0	0	0	0	0	0
2	135102556	135102556	G	A	exonic	MGAT5	0	synonymous SNV	MGAT5:NM_002410:exon8:c.A1033A:p.I345I	2q21.3	0	0	0	0	0	0	0	0	0	0	0	0	0	0	0	0	0	0	0	0	0	0	0	0	0	0	0	0
2	135103174	135103174	A	G	intronic	MGAT5	0	0	0	2q21.3	0	0	0	0	0	0	0	0	0	0	0	0	0	0	0	0	0	0	0	0	0	0	0	0	0	0	0	0
2	135103193	135103193	G	A	intronic	MGAT5	0	0	0	2q21.3	0	0	0	0	0	0	0	0	0	0	0	0	0	0	0	0	0	0	0	0	0	0	0	0	0	0	0	0
2	135103224	135103224	G	A	intronic	MGAT5	0	0	0	2q21.3	0	0	0	0	0	0	0	0	0	0	0	0	0	0	0	0	0	0	0	0	0	0	0	0	0	0	0	0
2	135103294	135103294	C	T	intronic	MGAT5	0	0	0	2q21.3	0	0	0	0	0	0	0	0	0	0	0	0	0	0	0	0	0	0	0	0	0	0	0	0	0	0	0	0
2	135103353	135103353	G	A	intronic	MGAT5	0	0	0	2q21.3	0	0	0	0	0	0	0	0	0	0	0	0	0	0	0	0	0	0	0	0	0	0	0	0	0	0	0	0
2	135104826	135104826	G	A	intronic	MGAT5	0	0	0	2q21.3	0	0	0	0	0	0	0	0	0	0	0	0	0	0	0	0	0	0	0	0	0	0	0	0	0	0	0	0
2	135104984	135104984	T	C	intronic	MGAT5	0	0	0	2q21.3	0	0	0	0	0	0	0	0	0	0	0	0	0	0	0	0	0	0	0	0	0	0	0	0	0	0	0	0
2	135105218	135105218	C	T	intronic	MGAT5	0	0	0	2q21.3	0	0	0	0	0	0	0	0	0	0	0	0	0	0	0	0	0	0	0	0	0	0	0	0	0	0	0	0
2	135105278	135105278	G	A	intronic	MGAT5	0	0	0	2q21.3	0	0	0	0	0	0	0	0	0	0	0	0	0	0	0	0	0	0	0	0	0	0	0	0	0	0	0	0
2	135106606	135106606	T	C	intronic	MGAT5	0	0	0	2q21.3	0	0	0	0	0	0	0	0	0	0	0	0	0	0	0	0	0	0	0	0	0	0	0	0	0	0	0	0
2	135106711	135106711	A	C	intronic	MGAT5	0	0	0	2q21.3	0	0	0	0	0	0	0	0	0	0	0	0	0	0	0	0	0	0	0	0	0	0	0	0	0	0	0	0
2	135107456	135107456	G	A	exonic	MGAT5	0	synonymous SNV	MGAT5:NM_002410:exon9:c.A1193A:p.K398K	2q21.3	0	0	0	0	0	0	0	0	0	0	0	0	0	0	0	0	0	0	0	0	0	0	0	0	0	0	0	0
2	135107662	135107662	TTTTTTGTTTTTGTTTTTG	T	0	0	0	0	0	0	0	0	0	0	0	0	0	0	0	0	0	0	0	0	0	0	0	0	0	0	0	0	0	0	0	0	0	0
2	135111154	135111154	G	C	intronic	MGAT5	0	0	0	2q21.3	0	0	0	0	0	0	0	0	0	0	0	0	0	0	0	0	0	0	0	0	0	0	0	0	0	0	0	0
2	135111311	135111311	T	G	intronic	MGAT5	0	0	0	2q21.3	0	0	0	0	0	0	0	0	0	0	0	0	0	0	0	0	0	0	0	0	0	0	0	0	0	0	0	0
2	135111356	135111356	A	G	intronic	MGAT5	0	0	0	2q21.3	0	0	0	0	0	0	0	0	0	0	0	0	0	0	0	0	0	0	0	0	0	0	0	0	0	0	0	0
2	135112648	135112648	G	A	intronic	MGAT5	0	0	0	2q21.3	0	0	rs6728232	0	0	0	0	0	0	0	0	0	0	0	0	0	0	0	0	0	0	0	0	0	0	0	0	0
2	135113555	135113555	G	A	intronic	MGAT5	0	0	0	2q21.3	0	0	0	0	0	0	0	0	0	0	0	0	0	0	0	0	0	0	0	0	0	0	0	0	0	0	0	0
2	135113672	135113672	G	A	intronic	MGAT5	0	0	0	2q21.3	0	0	0	0	0	0	0	0	0	0	0	0	0	0	0	0	0	0	0	0	0	0	0	0	0	0	0	0
2	135114581	135114581	T	C	intronic	MGAT5	0	0	0	2q21.3	0	0	0	0	0	0	0	0	0	0	0	0	0	0	0	0	0	0	0	0	0	0	0	0	0	0	0	0
2	135114721	135114721	C	A	intronic	MGAT5	0	0	0	2q21.3	0	0	0	0	0	0	0	0	0	0	0	0	0	0	0	0	0	0	0	0	0	0	0	0	0	0	0	0
2	135115012	135115012	C	A	intronic	MGAT5	0	0	0	2q21.3	0	0	0	0	0	0	0	0	0	0	0	0	0	0	0	0	0	0	0	0	0	0	0	0	0	0	0	0
2	135115205	135115205	T	C	intronic	MGAT5	0	0	0	2q21.3	0	0	0	0	0	0	0	0	0	0	0	0	0	0	0	0	0	0	0	0	0	0	0	0	0	0	0	0
2	135115501	135115501	C	T	intronic	MGAT5	0	0	0	2q21.3	0	0	0	0	0	0	0	0	0	0	0	0	0	0	0	0	0	0	0	0	0	0	0	0	0	0	0	0
2	135116133	135116133	T	G	intronic	MGAT5	0	0	0	2q21.3	0	0	0	0	0	0	0	0	0	0	0	0	0	0	0	0	0	0	0	0	0	0	0	0	0	0	0	0
2	135116388	135116388	T	C	intronic	MGAT5	0	0	0	2q21.3	0	0	0	0	0	0	0	0	0	0	0	0	0	0	0	0	0	0	0	0	0	0	0	0	0	0	0	0
2	135117117	135117117	C	A	intronic	MGAT5	0	0	0	2q21.3	0	0	0	0	0	0	0	0	0	0	0	0	0	0	0	0	0	0	0	0	0	0	0	0	0	0	0	0
2	135118055	135118055	G	A	intronic	MGAT5	0	0	0	2q21.3	0	0	0	0	0	0	0	0	0	0	0	0	0	0	0	0	0	0	0	0	0	0	0	0	0	0	0	0
2	135118318	135118318	A	G	intronic	MGAT5	0	0	0	2q21.3	0	0	0	0	0	0	0	0	0	0	0	0	0	0	0	0	0	0	0	0	0	0	0	0	0	0	0	0
2	135118535	135118535	C	T	intronic	MGAT5	0	0	0	2q21.3	0	0	0	0	0	0	0	0	0	0	0	0	0	0	0	0	0	0	0	0	0	0	0	0	0	0	0	0
2	135118666	135118666	T	G	intronic	MGAT5	0	0	0	2q21.3	0	0	0	0	0	0	0	0	0	0	0	0	0	0	0	0	0	0	0	0	0	0	0	0	0	0	0	0
2	135119546	135119546	G	A	intronic	MGAT5	0	0	0	2q21.3	0	0	0	0	0	0	0	0	0	0	0	0	0	0	0	0	0	0	0	0	0	0	0	0	0	0	0	0
2	135119909	135119909	C	T	exonic	MGAT5	0	synonymous SNV	MGAT5:NM_002410:exon10:c.T1310T:p.I437I	2q21.3	0	0	0	0	0	0	0	0	0	0	0	0	0	0	0	0	0	0	0	0	0	0	0	0	0	0	0	0
2	135120427	135120427	G	A	intronic	MGAT5	0	0	0	2q21.3	0	0	0	0	0	0	0	0	0	0	0	0	0	0	0	0	0	0	0	0	0	0	0	0	0	0	0	0
2	135120680	135120680	A	T	intronic	MGAT5	0	0	0	2q21.3	0	0	0	0	0	0	0	0	0	0	0	0	0	0	0	0	0	0	0	0	0	0	0	0	0	0	0	0
2	135120741	135120741	C	T	intronic	MGAT5	0	0	0	2q21.3	0	0	0	0	0	0	0	0	0	0	0	0	0	0	0	0	0	0	0	0	0	0	0	0	0	0	0	0
2	135120856	135120856	T	G	intronic	MGAT5	0	0	0	2q21.3	0	0	0	0	0	0	0	0	0	0	0	0	0	0	0	0	0	0	0	0	0	0	0	0	0	0	0	0
2	135122442	135122442	A	G	intronic	MGAT5	0	0	0	2q21.3	0	0	0	0	0	0	0	0	0	0	0	0	0	0	0	0	0	0	0	0	0	0	0	0	0	0	0	0
2	135123575	135123575	T	C	intronic	MGAT5	0	0	0	2q21.3	0	0	0	0	0	0	0	0	0	0	0	0	0	0	0	0	0	0	0	0	0	0	0	0	0	0	0	0
2	135123730	135123730	A	C	intronic	MGAT5	0	0	0	2q21.3	0	0	0	0	0	0	0	0	0	0	0	0	0	0	0	0	0	0	0	0	0	0	0	0	0	0	0	0
2	135123734	135123734	T	C	intronic	MGAT5	0	0	0	2q21.3	0	0	0	0	0	0	0	0	0	0	0	0	0	0	0	0	0	0	0	0	0	0	0	0	0	0	0	0
2	135124066	135124066	G	C	intronic	MGAT5	0	0	0	2q21.3	0	0	0	0	0	0	0	0	0	0	0	0	0	0	0	0	0	0	0	0	0	0	0	0	0	0	0	0
2	135125096	135125096	A	G	intronic	MGAT5	0	0	0	2q21.3	0	0	0	0	0	0	0	0	0	0	0	0	0	0	0	0	0	0	0	0	0	0	0	0	0	0	0	0
2	135125656	135125656	T	C	intronic	MGAT5	0	0	0	2q21.3	0	0	0	0	0	0	0	0	0	0	0	0	0	0	0	0	0	0	0	0	0	0	0	0	0	0	0	0
2	135126875	135126875	A	T	intronic	MGAT5	0	0	0	2q21.3	0	0	0	0	0	0	0	0	0	0	0	0	0	0	0	0	0	0	0	0	0	0	0	0	0	0	0	0
2	135127177	135127177	G	A	intronic	MGAT5	0	0	0	2q21.3	0	0	0	0	0	0	0	0	0	0	0	0	0	0	0	0	0	0	0	0	0	0	0	0	0	0	0	0
2	135127627	135127627	T	C	intronic	MGAT5	0	0	0	2q21.3	0	0	0	0	0	0	0	0	0	0	0	0	0	0	0	0	0	0	0	0	0	0	0	0	0	0	0	0
2	135127799	135127799	G	A	intronic	MGAT5	0	0	0	2q21.3	0	0	0	0	0	0	0	0	0	0	0	0	0	0	0	0	0	0	0	0	0	0	0	0	0	0	0	0
2	135128222	135128222	T	C	intronic	MGAT5	0	0	0	2q21.3	0	0	0	0	0	0	0	0	0	0	0	0	0	0	0	0	0	0	0	0	0	0	0	0	0	0	0	0
2	135128236	135128236	C	G	intronic	MGAT5	0	0	0	2q21.3	0	0	0	0	0	0	0	0	0	0	0	0	0	0	0	0	0	0	0	0	0	0	0	0	0	0	0	0
2	135129240	135129240	T	C	intronic	MGAT5	0	0	0	2q21.3	0	0	0	0	0	0	0	0	0	0	0	0	0	0	0	0	0	0	0	0	0	0	0	0	0	0	0	0
2	135129457	135129457	G	C	intronic	MGAT5	0	0	0	2q21.3	0	0	0	0	0	0	0	0	0	0	0	0	0	0	0	0	0	0	0	0	0	0	0	0	0	0	0	0
2	135129968	135129968	C	T	intronic	MGAT5	0	0	0	2q21.3	0	0	0	0	0	0	0	0	0	0	0	0	0	0	0	0	0	0	0	0	0	0	0	0	0	0	0	0
2	135130545	135130545	A	G	intronic	MGAT5	0	0	0	2q21.3	0	0	0	0	0	0	0	0	0	0	0	0	0	0	0	0	0	0	0	0	0	0	0	0	0	0	0	0
2	135130808	135130808	A	G	intronic	MGAT5	0	0	0	2q21.3	0	0	0	0	0	0	0	0	0	0	0	0	0	0	0	0	0	0	0	0	0	0	0	0	0	0	0	0
2	135130907	135130907	C	G	intronic	MGAT5	0	0	0	2q21.3	0	0	0	0	0	0	0	0	0	0	0	0	0	0	0	0	0	0	0	0	0	0	0	0	0	0	0	0
2	135130964	135130964	T	C	intronic	MGAT5	0	0	0	2q21.3	0	0	0	0	0	0	0	0	0	0	0	0	0	0	0	0	0	0	0	0	0	0	0	0	0	0	0	0
2	135131462	135131462	T	C	intronic	MGAT5	0	0	0	2q21.3	0	0	0	0	0	0	0	0	0	0	0	0	0	0	0	0	0	0	0	0	0	0	0	0	0	0	0	0
2	135131940	135131940	A	G	intronic	MGAT5	0	0	0	2q21.3	0	0	0	0	0	0	0	0	0	0	0	0	0	0	0	0	0	0	0	0	0	0	0	0	0	0	0	0
2	135132151	135132151	G	A	intronic	MGAT5	0	0	0	2q21.3	0	0	0	0	0	0	0	0	0	0	0	0	0	0	0	0	0	0	0	0	0	0	0	0	0	0	0	0
2	135132428	135132428	A	G	intronic	MGAT5	0	0	0	2q21.3	0	0	0	0	0	0	0	0	0	0	0	0	0	0	0	0	0	0	0	0	0	0	0	0	0	0	0	0
2	135132469	135132469	A	T	intronic	MGAT5	0	0	0	2q21.3	0	0	0	0	0	0	0	0	0	0	0	0	0	0	0	0	0	0	0	0	0	0	0	0	0	0	0	0
2	135132726	135132726	C	A	intronic	MGAT5	0	0	0	2q21.3	0	0	0	0	0	0	0	0	0	0	0	0	0	0	0	0	0	0	0	0	0	0	0	0	0	0	0	0
2	135132857	135132857	C	CA	intronic	MGAT5	0	0	0	2q21.3	0	0	0	0	0	0	0	0	0	0	0	0	0	0	0	0	0	0	0	0	0	0	0	0	0	0	0	0
2	135134460	135134460	G	T	intronic	MGAT5	0	0	0	2q21.3	0	0	0	0	0	0	0	0	0	0	0	0	0	0	0	0	0	0	0	0	0	0	0	0	0	0	0	0
2	135135987	135135987	G	A	intronic	MGAT5	0	0	0	2q21.3	0	0	rs4332973	0	0	0	0	0	0	0	0	0	0	0	0	0	0	0	0	0	0	0	0	0	0	0	0	0
2	135136432	135136432	T	C	intronic	MGAT5	0	0	0	2q21.3	0	0	0	0	0	0	0	0	0	0	0	0	0	0	0	0	0	0	0	0	0	0	0	0	0	0	0	0
2	135136740	135136740	A	C	intronic	MGAT5	0	0	0	2q21.3	0	0	0	0	0	0	0	0	0	0	0	0	0	0	0	0	0	0	0	0	0	0	0	0	0	0	0	0
2	135137216	135137216	T	C	intronic	MGAT5	0	0	0	2q21.3	0	0	0	0	0	0	0	0	0	0	0	0	0	0	0	0	0	0	0	0	0	0	0	0	0	0	0	0
2	135137927	135137927	T	C	intronic	MGAT5	0	0	0	2q21.3	0	0	0	0	0	0	0	0	0	0	0	0	0	0	0	0	0	0	0	0	0	0	0	0	0	0	0	0
2	135138327	135138327	C	T	intronic	MGAT5	0	0	0	2q21.3	0	0	0	0	0	0	0	0	0	0	0	0	0	0	0	0	0	0	0	0	0	0	0	0	0	0	0	0
2	135138402	135138402	C	A	intronic	MGAT5	0	0	0	2q21.3	0	0	0	0	0	0	0	0	0	0	0	0	0	0	0	0	0	0	0	0	0	0	0	0	0	0	0	0
2	135138859	135138859	T	C	intronic	MGAT5	0	0	0	2q21.3	0	0	0	0	0	0	0	0	0	0	0	0	0	0	0	0	0	0	0	0	0	0	0	0	0	0	0	0
2	135138886	135138886	G	T	intronic	MGAT5	0	0	0	2q21.3	0	0	0	0	0	0	0	0	0	0	0	0	0	0	0	0	0	0	0	0	0	0	0	0	0	0	0	0
2	135139616	135139616	G	A	intronic	MGAT5	0	0	0	2q21.3	0	0	0	0	0	0	0	0	0	0	0	0	0	0	0	0	0	0	0	0	0	0	0	0	0	0	0	0
2	135140147	135140147	T	A	intronic	MGAT5	0	0	0	2q21.3	0	0	0	0	0	0	0	0	0	0	0	0	0	0	0	0	0	0	0	0	0	0	0	0	0	0	0	0
2	135140977	135140977	T	C	intronic	MGAT5	0	0	0	2q21.3	0	0	0	0	0	0	0	0	0	0	0	0	0	0	0	0	0	0	0	0	0	0	0	0	0	0	0	0
2	135141492	135141492	T	C	intronic	MGAT5	0	0	0	2q21.3	0	0	0	0	0	0	0	0	0	0	0	0	0	0	0	0	0	0	0	0	0	0	0	0	0	0	0	0
2	135142207	135142207	A	G	intronic	MGAT5	0	0	0	2q21.3	0	0	0	0	0	0	0	0	0	0	0	0	0	0	0	0	0	0	0	0	0	0	0	0	0	0	0	0
2	135144575	135144575	A	G	intronic	MGAT5	0	0	0	2q21.3	0	0	0	0	0	0	0	0	0	0	0	0	0	0	0	0	0	0	0	0	0	0	0	0	0	0	0	0
2	135144848	135144848	T	A	intronic	MGAT5	0	0	0	2q21.3	0	0	0	0	0	0	0	0	0	0	0	0	0	0	0	0	0	0	0	0	0	0	0	0	0	0	0	0
2	135146352	135146352	A	G	intronic	MGAT5	0	0	0	2q21.3	0	0	0	0	0	0	0	0	0	0	0	0	0	0	0	0	0	0	0	0	0	0	0	0	0	0	0	0
2	135146663	135146663	C	A	intronic	MGAT5	0	0	0	2q21.3	0	0	0	0	0	0	0	0	0	0	0	0	0	0	0	0	0	0	0	0	0	0	0	0	0	0	0	0
2	135146870	135146870	T	C	intronic	MGAT5	0	0	0	2q21.3	0	0	0	0	0	0	0	0	0	0	0	0	0	0	0	0	0	0	0	0	0	0	0	0	0	0	0	0
2	135147323	135147323	A	G	intronic	MGAT5	0	0	0	2q21.3	0	0	0	0	0	0	0	0	0	0	0	0	0	0	0	0	0	0	0	0	0	0	0	0	0	0	0	0
2	135148870	135148870	C	T	intronic	MGAT5	0	0	0	2q21.3	0	0	0	0	0	0	0	0	0	0	0	0	0	0	0	0	0	0	0	0	0	0	0	0	0	0	0	0
2	135150928	135150928	A	C	intronic	MGAT5	0	0	0	2q21.3	0	0	0	0	0	0	0	0	0	0	0	0	0	0	0	0	0	0	0	0	0	0	0	0	0	0	0	0
2	135151204	135151204	T	G	intronic	MGAT5	0	0	0	2q21.3	0	0	0	0	0	0	0	0	0	0	0	0	0	0	0	0	0	0	0	0	0	0	0	0	0	0	0	0
2	135151800	135151800	G	A	intronic	MGAT5	0	0	0	2q21.3	0	0	0	0	0	0	0	0	0	0	0	0	0	0	0	0	0	0	0	0	0	0	0	0	0	0	0	0
2	135154905	135154905	C	A	intronic	MGAT5	0	0	0	2q21.3	0	0	0	0	0	0	0	0	0	0	0	0	0	0	0	0	0	0	0	0	0	0	0	0	0	0	0	0
2	135156193	135156193	T	C	intronic	MGAT5	0	0	0	2q21.3	0	0	0	0	0	0	0	0	0	0	0	0	0	0	0	0	0	0	0	0	0	0	0	0	0	0	0	0
2	135157023	135157023	C	A	intronic	MGAT5	0	0	0	2q21.3	0	0	0	0	0	0	0	0	0	0	0	0	0	0	0	0	0	0	0	0	0	0	0	0	0	0	0	0
2	135157389	135157389	G	GAT	intronic	MGAT5	0	0	0	2q21.3	0	0	0	0	0	0	0	0	0	0	0	0	0	0	0	0	0	0	0	0	0	0	0	0	0	0	0	0
2	135157444	135157444	CT	C	0	0	0	0	0	0	0	0	0	0	0	0	0	0	0	0	0	0	0	0	0	0	0	0	0	0	0	0	0	0	0	0	0	0
2	135157999	135157999	C	A	intronic	MGAT5	0	0	0	2q21.3	0	0	0	0	0	0	0	0	0	0	0	0	0	0	0	0	0	0	0	0	0	0	0	0	0	0	0	0
2	135158329	135158329	A	G	intronic	MGAT5	0	0	0	2q21.3	0	0	0	0	0	0	0	0	0	0	0	0	0	0	0	0	0	0	0	0	0	0	0	0	0	0	0	0
2	135158390	135158390	G	C	intronic	MGAT5	0	0	0	2q21.3	0	0	0	0	0	0	0	0	0	0	0	0	0	0	0	0	0	0	0	0	0	0	0	0	0	0	0	0
2	135159404	135159404	T	G	intronic	MGAT5	0	0	0	2q21.3	0	0	0	0	0	0	0	0	0	0	0	0	0	0	0	0	0	0	0	0	0	0	0	0	0	0	0	0
2	135160350	135160350	G	A	intronic	MGAT5	0	0	0	2q21.3	0	0	0	0	0	0	0	0	0	0	0	0	0	0	0	0	0	0	0	0	0	0	0	0	0	0	0	0
2	135160648	135160648	T	C	exonic	MGAT5	0	synonymous SNV	MGAT5:NM_002410:exon11:c.C1470C:p.Y490Y	2q21.3	0	0	0	0	0	0	0	0	0	0	0	0	0	0	0	0	0	0	0	0	0	0	0	0	0	0	0	0
2	135161063	135161063	T	C	intronic	MGAT5	0	0	0	2q21.3	0	0	0	0	0	0	0	0	0	0	0	0	0	0	0	0	0	0	0	0	0	0	0	0	0	0	0	0
2	135162621	135162621	G	A	intronic	MGAT5	0	0	0	2q21.3	0	0	0	0	0	0	0	0	0	0	0	0	0	0	0	0	0	0	0	0	0	0	0	0	0	0	0	0
2	135163819	135163819	T	G	intronic	MGAT5	0	0	0	2q21.3	0	0	0	0	0	0	0	0	0	0	0	0	0	0	0	0	0	0	0	0	0	0	0	0	0	0	0	0
2	135165394	135165394	C	G	intronic	MGAT5	0	0	0	2q21.3	0	0	0	0	0	0	0	0	0	0	0	0	0	0	0	0	0	0	0	0	0	0	0	0	0	0	0	0
2	135166024	135166024	T	C	intronic	MGAT5	0	0	0	2q21.3	0	0	0	0	0	0	0	0	0	0	0	0	0	0	0	0	0	0	0	0	0	0	0	0	0	0	0	0
2	135166791	135166791	T	A	intronic	MGAT5	0	0	0	2q21.3	0	0	0	0	0	0	0	0	0	0	0	0	0	0	0	0	0	0	0	0	0	0	0	0	0	0	0	0
2	135167297	135167297	C	T	intronic	MGAT5	0	0	0	2q21.3	0	0	0	0	0	0	0	0	0	0	0	0	0	0	0	0	0	0	0	0	0	0	0	0	0	0	0	0
2	135168264	135168264	C	T	intronic	MGAT5	0	0	0	2q21.3	0	0	0	0	0	0	0	0	0	0	0	0	0	0	0	0	0	0	0	0	0	0	0	0	0	0	0	0
2	135168388	135168388	T	C	intronic	MGAT5	0	0	0	2q21.3	0	0	0	0	0	0	0	0	0	0	0	0	0	0	0	0	0	0	0	0	0	0	0	0	0	0	0	0
2	135168520	135168520	G	A	intronic	MGAT5	0	0	0	2q21.3	0	0	0	0	0	0	0	0	0	0	0	0	0	0	0	0	0	0	0	0	0	0	0	0	0	0	0	0
2	135168671	135168671	T	C	intronic	MGAT5	0	0	0	2q21.3	0	0	0	0	0	0	0	0	0	0	0	0	0	0	0	0	0	0	0	0	0	0	0	0	0	0	0	0
2	135169067	135169067	C	G	intronic	MGAT5	0	0	0	2q21.3	0	0	0	0	0	0	0	0	0	0	0	0	0	0	0	0	0	0	0	0	0	0	0	0	0	0	0	0
2	135169994	135169994	G	C	intronic	MGAT5	0	0	0	2q21.3	0	0	0	0	0	0	0	0	0	0	0	0	0	0	0	0	0	0	0	0	0	0	0	0	0	0	0	0
2	135170042	135170042	C	T	intronic	MGAT5	0	0	0	2q21.3	0	0	0	0	0	0	0	0	0	0	0	0	0	0	0	0	0	0	0	0	0	0	0	0	0	0	0	0
2	135170251	135170251	G	C	intronic	MGAT5	0	0	0	2q21.3	0	0	0	0	0	0	0	0	0	0	0	0	0	0	0	0	0	0	0	0	0	0	0	0	0	0	0	0
2	135171222	135171222	G	T	intronic	MGAT5	0	0	0	2q21.3	0	0	0	0	0	0	0	0	0	0	0	0	0	0	0	0	0	0	0	0	0	0	0	0	0	0	0	0
2	135172986	135172986	A	T	intronic	MGAT5	0	0	0	2q21.3	0	0	0	0	0	0	0	0	0	0	0	0	0	0	0	0	0	0	0	0	0	0	0	0	0	0	0	0
2	135173834	135173834	A	C	intronic	MGAT5	0	0	0	2q21.3	0	0	0	0	0	0	0	0	0	0	0	0	0	0	0	0	0	0	0	0	0	0	0	0	0	0	0	0
2	135175027	135175027	G	A	intronic	MGAT5	0	0	0	2q21.3	0	0	0	0	0	0	0	0	0	0	0	0	0	0	0	0	0	0	0	0	0	0	0	0	0	0	0	0
2	135175663	135175663	G	GA	intronic	MGAT5	0	0	0	2q21.3	0	0	0	0	0	0	0	0	0	0	0	0	0	0	0	0	0	0	0	0	0	0	0	0	0	0	0	0
2	135175882	135175882	A	G	intronic	MGAT5	0	0	0	2q21.3	0	0	0	0	0	0	0	0	0	0	0	0	0	0	0	0	0	0	0	0	0	0	0	0	0	0	0	0
2	135176862	135176862	G	A	intronic	MGAT5	0	0	0	2q21.3	0	0	0	0	0	0	0	0	0	0	0	0	0	0	0	0	0	0	0	0	0	0	0	0	0	0	0	0
2	135177793	135177793	G	A	intronic	MGAT5	0	0	0	2q21.3	0	0	0	0	0	0	0	0	0	0	0	0	0	0	0	0	0	0	0	0	0	0	0	0	0	0	0	0
2	135179606	135179606	T	C	intronic	MGAT5	0	0	0	2q21.3	0	0	0	0	0	0	0	0	0	0	0	0	0	0	0	0	0	0	0	0	0	0	0	0	0	0	0	0
2	135179910	135179910	A	C	intronic	MGAT5	0	0	0	2q21.3	0	0	0	0	0	0	0	0	0	0	0	0	0	0	0	0	0	0	0	0	0	0	0	0	0	0	0	0
2	135180420	135180420	G	A	exonic	MGAT5	0	synonymous SNV	MGAT5:NM_002410:exon13:c.A1724A:p.H575H	2q21.3	0	0	0	0	0	0	0	0	0	0	0	0	0	0	0	0	0	0	0	0	0	0	0	0	0	0	0	0
2	135181047	135181047	G	A	intronic	MGAT5	0	0	0	2q21.3	0	0	0	0	0	0	0	0	0	0	0	0	0	0	0	0	0	0	0	0	0	0	0	0	0	0	0	0
2	135182329	135182329	A	G	intronic	MGAT5	0	0	0	2q21.3	0	0	0	0	0	0	0	0	0	0	0	0	0	0	0	0	0	0	0	0	0	0	0	0	0	0	0	0
2	135182725	135182725	G	A	intronic	MGAT5	0	0	0	2q21.3	0	0	0	0	0	0	0	0	0	0	0	0	0	0	0	0	0	0	0	0	0	0	0	0	0	0	0	0
2	135183638	135183638	A	G	intronic	MGAT5	0	0	0	2q21.3	0	0	0	0	0	0	0	0	0	0	0	0	0	0	0	0	0	0	0	0	0	0	0	0	0	0	0	0
2	135183936	135183936	C	G	intronic	MGAT5	0	0	0	2q21.3	0	0	0	0	0	0	0	0	0	0	0	0	0	0	0	0	0	0	0	0	0	0	0	0	0	0	0	0
2	135184637	135184637	G	A	intronic	MGAT5	0	0	0	2q21.3	0	0	0	0	0	0	0	0	0	0	0	0	0	0	0	0	0	0	0	0	0	0	0	0	0	0	0	0
2	135186283	135186283	G	C	intronic	MGAT5	0	0	0	2q21.3	0	0	0	0	0	0	0	0	0	0	0	0	0	0	0	0	0	0	0	0	0	0	0	0	0	0	0	0
2	135186486	135186486	T	A	intronic	MGAT5	0	0	0	2q21.3	0	0	0	0	0	0	0	0	0	0	0	0	0	0	0	0	0	0	0	0	0	0	0	0	0	0	0	0
2	135186531	135186531	G	A	intronic	MGAT5	0	0	0	2q21.3	0	0	0	0	0	0	0	0	0	0	0	0	0	0	0	0	0	0	0	0	0	0	0	0	0	0	0	0
2	135186660	135186660	G	C	intronic	MGAT5	0	0	0	2q21.3	0	0	0	0	0	0	0	0	0	0	0	0	0	0	0	0	0	0	0	0	0	0	0	0	0	0	0	0
2	135186922	135186922	A	G	intronic	MGAT5	0	0	0	2q21.3	0	0	0	0	0	0	0	0	0	0	0	0	0	0	0	0	0	0	0	0	0	0	0	0	0	0	0	0
2	135186999	135186999	T	G	intronic	MGAT5	0	0	0	2q21.3	0	0	0	0	0	0	0	0	0	0	0	0	0	0	0	0	0	0	0	0	0	0	0	0	0	0	0	0
2	135187241	135187241	C	T	intronic	MGAT5	0	0	0	2q21.3	0	0	0	0	0	0	0	0	0	0	0	0	0	0	0	0	0	0	0	0	0	0	0	0	0	0	0	0
2	135187685	135187685	T	C	intronic	MGAT5	0	0	0	2q21.3	0	0	0	0	0	0	0	0	0	0	0	0	0	0	0	0	0	0	0	0	0	0	0	0	0	0	0	0
2	135188216	135188216	G	C	intronic	MGAT5	0	0	0	2q21.3	0	0	0	0	0	0	0	0	0	0	0	0	0	0	0	0	0	0	0	0	0	0	0	0	0	0	0	0
2	135188381	135188381	A	G	intronic	MGAT5	0	0	0	2q21.3	0	0	0	0	0	0	0	0	0	0	0	0	0	0	0	0	0	0	0	0	0	0	0	0	0	0	0	0
2	135188676	135188676	G	A	intronic	MGAT5	0	0	0	2q21.3	0	0	0	0	0	0	0	0	0	0	0	0	0	0	0	0	0	0	0	0	0	0	0	0	0	0	0	0
2	135189413	135189413	T	A	intronic	MGAT5	0	0	0	2q21.3	0	0	0	0	0	0	0	0	0	0	0	0	0	0	0	0	0	0	0	0	0	0	0	0	0	0	0	0
2	135190562	135190562	C	T	intronic	MGAT5	0	0	0	2q21.3	0	0	0	0	0	0	0	0	0	0	0	0	0	0	0	0	0	0	0	0	0	0	0	0	0	0	0	0
2	135190600	135190600	G	C	intronic	MGAT5	0	0	0	2q21.3	0	0	0	0	0	0	0	0	0	0	0	0	0	0	0	0	0	0	0	0	0	0	0	0	0	0	0	0
2	135190855	135190855	A	G	intronic	MGAT5	0	0	0	2q21.3	0	0	0	0	0	0	0	0	0	0	0	0	0	0	0	0	0	0	0	0	0	0	0	0	0	0	0	0
2	135190968	135190968	C	T	intronic	MGAT5	0	0	0	2q21.3	0	0	0	0	0	0	0	0	0	0	0	0	0	0	0	0	0	0	0	0	0	0	0	0	0	0	0	0
2	135191030	135191030	G	T	intronic	MGAT5	0	0	0	2q21.3	0	0	0	0	0	0	0	0	0	0	0	0	0	0	0	0	0	0	0	0	0	0	0	0	0	0	0	0
2	135191735	135191735	T	C	intronic	MGAT5	0	0	0	2q21.3	0	0	0	0	0	0	0	0	0	0	0	0	0	0	0	0	0	0	0	0	0	0	0	0	0	0	0	0
2	135192461	135192461	T	C	intronic	MGAT5	0	0	0	2q21.3	0	0	0	0	0	0	0	0	0	0	0	0	0	0	0	0	0	0	0	0	0	0	0	0	0	0	0	0
2	135192613	135192613	T	C	intronic	MGAT5	0	0	0	2q21.3	0	0	0	0	0	0	0	0	0	0	0	0	0	0	0	0	0	0	0	0	0	0	0	0	0	0	0	0
2	135194043	135194043	A	G	intronic	MGAT5	0	0	0	2q21.3	0	0	0	0	0	0	0	0	0	0	0	0	0	0	0	0	0	0	0	0	0	0	0	0	0	0	0	0
2	135194570	135194570	C	T	intronic	MGAT5	0	0	0	2q21.3	0	0	0	0	0	0	0	0	0	0	0	0	0	0	0	0	0	0	0	0	0	0	0	0	0	0	0	0
2	135194893	135194893	T	C	intronic	MGAT5	0	0	0	2q21.3	0	0	0	0	0	0	0	0	0	0	0	0	0	0	0	0	0	0	0	0	0	0	0	0	0	0	0	0
2	135195289	135195289	A	G	intronic	MGAT5	0	0	0	2q21.3	0	0	0	0	0	0	0	0	0	0	0	0	0	0	0	0	0	0	0	0	0	0	0	0	0	0	0	0
2	135195716	135195716	C	CTT	intronic	MGAT5	0	0	0	2q21.3	0	0	0	0	0	0	0	0	0	0	0	0	0	0	0	0	0	0	0	0	0	0	0	0	0	0	0	0
2	135197018	135197018	A	G	intronic	MGAT5	0	0	0	2q21.3	0	0	0	0	0	0	0	0	0	0	0	0	0	0	0	0	0	0	0	0	0	0	0	0	0	0	0	0
2	135197185	135197185	A	G	intronic	MGAT5	0	0	0	2q21.3	0	0	0	0	0	0	0	0	0	0	0	0	0	0	0	0	0	0	0	0	0	0	0	0	0	0	0	0
2	135198362	135198362	A	C	intronic	MGAT5	0	0	0	2q21.3	0	0	0	0	0	0	0	0	0	0	0	0	0	0	0	0	0	0	0	0	0	0	0	0	0	0	0	0
2	135198693	135198693	C	T	intronic	MGAT5	0	0	0	2q21.3	0	0	0	0	0	0	0	0	0	0	0	0	0	0	0	0	0	0	0	0	0	0	0	0	0	0	0	0
2	135198814	135198814	A	G	intronic	MGAT5	0	0	0	2q21.3	0	0	0	0	0	0	0	0	0	0	0	0	0	0	0	0	0	0	0	0	0	0	0	0	0	0	0	0
2	135198831	135198831	C	G	intronic	MGAT5	0	0	0	2q21.3	0	0	0	0	0	0	0	0	0	0	0	0	0	0	0	0	0	0	0	0	0	0	0	0	0	0	0	0
2	135199057	135199057	C	A	intronic	MGAT5	0	0	0	2q21.3	0	0	0	0	0	0	0	0	0	0	0	0	0	0	0	0	0	0	0	0	0	0	0	0	0	0	0	0
2	135199507	135199507	A	G	intronic	MGAT5	0	0	0	2q21.3	0	0	0	0	0	0	0	0	0	0	0	0	0	0	0	0	0	0	0	0	0	0	0	0	0	0	0	0
2	135199755	135199755	A	G	intronic	MGAT5	0	0	0	2q21.3	0	0	0	0	0	0	0	0	0	0	0	0	0	0	0	0	0	0	0	0	0	0	0	0	0	0	0	0
2	135200053	135200053	G	A	intronic	MGAT5	0	0	0	2q21.3	0	0	0	0	0	0	0	0	0	0	0	0	0	0	0	0	0	0	0	0	0	0	0	0	0	0	0	0
2	135200163	135200163	A	G	intronic	MGAT5	0	0	0	2q21.3	0	0	0	0	0	0	0	0	0	0	0	0	0	0	0	0	0	0	0	0	0	0	0	0	0	0	0	0
2	135201178	135201178	T	C	intronic	MGAT5	0	0	0	2q21.3	0	0	0	0	0	0	0	0	0	0	0	0	0	0	0	0	0	0	0	0	0	0	0	0	0	0	0	0
2	135201675	135201675	T	C	intronic	MGAT5	0	0	0	2q21.3	0	0	0	0	0	0	0	0	0	0	0	0	0	0	0	0	0	0	0	0	0	0	0	0	0	0	0	0
2	135201729	135201729	G	C	intronic	MGAT5	0	0	0	2q21.3	0	0	0	0	0	0	0	0	0	0	0	0	0	0	0	0	0	0	0	0	0	0	0	0	0	0	0	0
2	135204443	135204443	T	C	intronic	MGAT5	0	0	0	2q21.3	0	0	0	0	0	0	0	0	0	0	0	0	0	0	0	0	0	0	0	0	0	0	0	0	0	0	0	0
2	135204736	135204736	C	T	intronic	MGAT5	0	0	0	2q21.3	0	0	0	0	0	0	0	0	0	0	0	0	0	0	0	0	0	0	0	0	0	0	0	0	0	0	0	0
2	135204821	135204821	C	A	intronic	MGAT5	0	0	0	2q21.3	0	0	0	0	0	0	0	0	0	0	0	0	0	0	0	0	0	0	0	0	0	0	0	0	0	0	0	0
2	135205192	135205192	A	C	intronic	MGAT5	0	0	0	2q21.3	0	0	0	0	0	0	0	0	0	0	0	0	0	0	0	0	0	0	0	0	0	0	0	0	0	0	0	0
2	135206614	135206614	A	G	UTR3	MGAT5	NM_002410:c.*196A>G	0	0	2q21.3	0	0	0	0	0	0	0	0	0	0	0	0	0	0	0	0	0	0	0	0	0	0	0	0	0	0	0	0
2	135206953	135206953	T	C	UTR3	MGAT5	NM_002410:c.*535T>C	0	0	2q21.3	0	0	0	0	0	0	0	0	0	0	0	0	0	0	0	0	0	0	0	0	0	0	0	0	0	0	0	0
2	135207825	135207825	A	G	UTR3	MGAT5	NM_002410:c.*1407A>G	0	0	2q21.3	0	0	0	0	0	0	0	0	0	0	0	0	0	0	0	0	0	0	0	0	0	0	0	0	0	0	0	0
2	135208275	135208275	A	G	UTR3	MGAT5	NM_002410:c.*1857A>G	0	0	2q21.3	0	0	0	0	0	0	0	0	0	0	0	0	0	0	0	0	0	0	0	0	0	0	0	0	0	0	0	0
2	135208601	135208601	T	A	UTR3	MGAT5	NM_002410:c.*2183T>A	0	0	2q21.3	0	0	0	0	0	0	0	0	0	0	0	0	0	0	0	0	0	0	0	0	0	0	0	0	0	0	0	0
2	135208893	135208893	C	T	UTR3	MGAT5	NM_002410:c.*2475C>T	0	0	2q21.3	0	0	0	0	0	0	0	0	0	0	0	0	0	0	0	0	0	0	0	0	0	0	0	0	0	0	0	0
2	135210106	135210106	G	A	UTR3	MGAT5	NM_002410:c.*3688G>A	0	0	2q21.3	0	0	0	0	0	0	0	0	0	0	0	0	0	0	0	0	0	0	0	0	0	0	0	0	0	0	0	0
2	135210954	135210954	G	GC	UTR3	MGAT5	NM_002410:c.*4536G>GC	0	0	2q21.3	0	0	0	0	0	0	0	0	0	0	0	0	0	0	0	0	0	0	0	0	0	0	0	0	0	0	0	0
2	135210982	135210982	A	G	UTR3	MGAT5	NM_002410:c.*4564A>G	0	0	2q21.3	0	0	0	0	0	0	0	0	0	0	0	0	0	0	0	0	0	0	0	0	0	0	0	0	0	0	0	0
2	135211297	135211297	A	AC	UTR3	MGAT5	NM_002410:c.*4879A>AC	0	0	2q21.3	0	0	0	0	0	0	0	0	0	0	0	0	0	0	0	0	0	0	0	0	0	0	0	0	0	0	0	0
2	135211304	135211304	A	C	UTR3	MGAT5	NM_002410:c.*4886A>C	0	0	2q21.3	0	0	0	0	0	0	0	0	0	0	0	0	0	0	0	0	0	0	0	0	0	0	0	0	0	0	0	0
2	135212290	135212290	G	C	downstream	MGAT5	0	0	0	2q21.3	0	0	0	0	0	0	0	0	0	0	0	0	0	0	0	0	0	0	0	0	0	0	0	0	0	0	0	0
2	135212786	135212786	T	G	downstream	MGAT5,TMEM163	0	0	0	2q21.3	0	0	0	0	0	0	0	0	0	0	0	0	0	0	0	0	0	0	0	0	0	0	0	0	0	0	0	0
2	135212836	135212836	T	C	downstream	MGAT5,TMEM163	0	0	0	2q21.3	0	0	0	0	0	0	0	0	0	0	0	0	0	0	0	0	0	0	0	0	0	0	0	0	0	0	0	0
2	135212864	135212864	CATGAT	C	0	0	0	0	0	0	0	0	0	0	0	0	0	0	0	0	0	0	0	0	0	0	0	0	0	0	0	0	0	0	0	0	0	0
2	135213761	135213761	T	TTAGGATTAGTAAAACAGTATGAAATAATGAGATACACTGA	UTR3	TMEM163	NM_030923:c.*526A>TCAGTGTATCTCATTATTTCATACTGTTTTACTAATCCTAA	0	0	2q21.3	0	0	0	0	0	0	0	0	0	0	0	0	0	0	0	0	0	0	0	0	0	0	0	0	0	0	0	0
2	198328403	198328403	A	T	intronic	COQ10B	0	0	0	2q33.1	0	0	0	0	0	0	0	0	0	0	0	0	0	0	0	0	0	0	0	0	0	0	0	0	0	0	0	0
2	198333787	198333787	G	C	intronic	COQ10B	0	0	0	2q33.1	0	0	0	0	0	0	0	0	0	0	0	0	0	0	0	0	0	0	0	0	0	0	0	0	0	0	0	0
2	198335529	198335529	A	G	intronic	COQ10B	0	0	0	2q33.1	0	0	0	0	0	0	0	0	0	0	0	0	0	0	0	0	0	0	0	0	0	0	0	0	0	0	0	0
2	219685970	219685970	T	C	intergenic	CYP27A1,PRKAG3	dist=5954;dist=1136	0	0	2q35	0	0	0	0	0	0	0	0	0	0	0	0	0	0	0	0	0	0	0	0	0	0	0	0	0	0	0	0
2	219686328	219686328	T	G	downstream	PRKAG3	0	0	0	2q35	0	0	0	0	0	0	0	0	0	0	0	0	0	0	0	0	0	0	0	0	0	0	0	0	0	0	0	0
2	219688502	219688502	T	C	exonic	PRKAG3	0	synonymous SNV	PRKAG3:NM_017431:exon13:c.G1453G:p.D485D	2q35	0	0	0	0	0	0	0	0	0	0	0	0	0	0	0	0	0	0	0	0	0	0	0	0	0	0	0	0
2	219693627	219693627	T	G	intronic	PRKAG3	0	0	0	2q35	0	0	0	0	0	0	0	0	0	0	0	0	0	0	0	0	0	0	0	0	0	0	0	0	0	0	0	0
2	219743115	219743115	T	C	intergenic	WNT6,WNT10A	dist=4161;dist=2140	0	0	2q35	0	0	0	0	0	0	0	0	0	0	0	0	0	0	0	0	0	0	0	0	0	0	0	0	0	0	0	0
2	219744567	219744567	A	G	upstream	WNT10A	0	0	0	2q35	0	0	0	0	0	0	0	0	0	0	0	0	0	0	0	0	0	0	0	0	0	0	0	0	0	0	0	0
2	219745509	219745509	AC	A	0	0	0	0	0	0	0	0	0	0	0	0	0	0	0	0	0	0	0	0	0	0	0	0	0	0	0	0	0	0	0	0	0	0
2	219745996	219745996	A	G	intronic	WNT10A	0	0	0	2q35	0	0	0	0	0	0	0	0	0	0	0	0	0	0	0	0	0	0	0	0	0	0	0	0	0	0	0	0
2	219747471	219747471	T	C	intronic	WNT10A	0	0	0	2q35	0	0	0	0	0	0	0	0	0	0	0	0	0	0	0	0	0	0	0	0	0	0	0	0	0	0	0	0
2	219751364	219751364	T	C	intronic	WNT10A	0	0	0	2q35	0	0	0	0	0	0	0	0	0	0	0	0	0	0	0	0	0	0	0	0	0	0	0	0	0	0	0	0
2	219751437	219751437	G	C	intronic	WNT10A	0	0	0	2q35	0	0	0	0	0	0	0	0	0	0	0	0	0	0	0	0	0	0	0	0	0	0	0	0	0	0	0	0
2	219751443	219751443	T	C	intronic	WNT10A	0	0	0	2q35	0	0	0	0	0	0	0	0	0	0	0	0	0	0	0	0	0	0	0	0	0	0	0	0	0	0	0	0
2	219753028	219753028	T	C	intronic	WNT10A	0	0	0	2q35	0	0	0	0	0	0	0	0	0	0	0	0	0	0	0	0	0	0	0	0	0	0	0	0	0	0	0	0
2	219753672	219753672	T	C	intronic	WNT10A	0	0	0	2q35	0	0	0	0	0	0	0	0	0	0	0	0	0	0	0	0	0	0	0	0	0	0	0	0	0	0	0	0
2	219756273	219756273	G	C	intronic	WNT10A	0	0	0	2q35	0	0	0	0	0	0	0	0	0	0	0	0	0	0	0	0	0	0	0	0	0	0	0	0	0	0	0	0
2	219756589	219756589	T	C	intronic	WNT10A	0	0	0	2q35	0	0	0	0	0	0	0	0	0	0	0	0	0	0	0	0	0	0	0	0	0	0	0	0	0	0	0	0
2	219757463	219757463	G	C	intronic	WNT10A	0	0	0	2q35	0	0	0	0	0	0	0	0	0	0	0	0	0	0	0	0	0	0	0	0	0	0	0	0	0	0	0	0
2	219758209	219758209	C	G	UTR3	WNT10A	NM_025216:c.*216C>G	0	0	2q35	0	0	0	0	0	0	0	0	0	0	0	0	0	0	0	0	0	0	0	0	0	0	0	0	0	0	0	0
2	219759802	219759802	A	C	intergenic	WNT10A,LINC01494	dist=1151;dist=5735	0	0	2q35	0	0	0	0	0	0	0	0	0	0	0	0	0	0	0	0	0	0	0	0	0	0	0	0	0	0	0	0
2	219766178	219766178	A	C	ncRNA_intronic	LINC01494	0	0	0	2q35	0	0	0	0	0	0	0	0	0	0	0	0	0	0	0	0	0	0	0	0	0	0	0	0	0	0	0	0
3	46205930	46205930	G	A	intergenic	XCR1,CCR1	dist=136951;dist=37270	0	0	3p21.31	0	0	0	0	0	0	0	0	0	0	0	0	0	0	0	0	0	0	0	0	0	0	0	0	0	0	0	0
3	46205955	46205955	C	T	intergenic	XCR1,CCR1	dist=136976;dist=37245	0	0	3p21.31	0	0	0	0	0	0	0	0	0	0	0	0	0	0	0	0	0	0	0	0	0	0	0	0	0	0	0	0
3	46206374	46206374	A	C	intergenic	XCR1,CCR1	dist=137395;dist=36826	0	0	3p21.31	0	0	0	0	0	0	0	0	0	0	0	0	0	0	0	0	0	0	0	0	0	0	0	0	0	0	0	0
3	46207744	46207744	C	A	intergenic	XCR1,CCR1	dist=138765;dist=35456	0	0	3p21.31	0	0	0	0	0	0	0	0	0	0	0	0	0	0	0	0	0	0	0	0	0	0	0	0	0	0	0	0
3	46209055	46209055	C	G	intergenic	XCR1,CCR1	dist=140076;dist=34145	0	0	3p21.31	0	0	0	0	0	0	0	0	0	0	0	0	0	0	0	0	0	0	0	0	0	0	0	0	0	0	0	0
3	46212820	46212820	G	A	intergenic	XCR1,CCR1	dist=143841;dist=30380	0	0	3p21.31	0	0	0	0	0	0	0	0	0	0	0	0	0	0	0	0	0	0	0	0	0	0	0	0	0	0	0	0
3	46215159	46215159	A	G	intergenic	XCR1,CCR1	dist=146180;dist=28041	0	0	3p21.31	0	0	0	0	0	0	0	0	0	0	0	0	0	0	0	0	0	0	0	0	0	0	0	0	0	0	0	0
3	46219359	46219359	C	G	intergenic	XCR1,CCR1	dist=150380;dist=23841	0	0	3p21.31	0	0	0	0	0	0	0	0	0	0	0	0	0	0	0	0	0	0	0	0	0	0	0	0	0	0	0	0
3	46219552	46219552	T	C	intergenic	XCR1,CCR1	dist=150573;dist=23648	0	0	3p21.31	0	0	0	0	0	0	0	0	0	0	0	0	0	0	0	0	0	0	0	0	0	0	0	0	0	0	0	0
3	46226060	46226060	C	T	intergenic	XCR1,CCR1	dist=157081;dist=17140	0	0	3p21.31	0	0	0	0	0	0	0	0	0	0	0	0	0	0	0	0	0	0	0	0	0	0	0	0	0	0	0	0
3	46226075	46226075	A	G	intergenic	XCR1,CCR1	dist=157096;dist=17125	0	0	3p21.31	0	0	0	0	0	0	0	0	0	0	0	0	0	0	0	0	0	0	0	0	0	0	0	0	0	0	0	0
3	46228655	46228655	G	A	intergenic	XCR1,CCR1	dist=159676;dist=14545	0	0	3p21.31	0	0	0	0	0	0	0	0	0	0	0	0	0	0	0	0	0	0	0	0	0	0	0	0	0	0	0	0
3	46232475	46232475	A	C	intergenic	XCR1,CCR1	dist=163496;dist=10725	0	0	3p21.31	0	0	0	0	0	0	0	0	0	0	0	0	0	0	0	0	0	0	0	0	0	0	0	0	0	0	0	0
3	46232868	46232868	T	C	intergenic	XCR1,CCR1	dist=163889;dist=10332	0	0	3p21.31	0	0	0	0	0	0	0	0	0	0	0	0	0	0	0	0	0	0	0	0	0	0	0	0	0	0	0	0
3	46236163	46236163	A	G	intergenic	XCR1,CCR1	dist=167184;dist=7037	0	0	3p21.31	0	0	0	0	0	0	0	0	0	0	0	0	0	0	0	0	0	0	0	0	0	0	0	0	0	0	0	0
3	46236511	46236511	G	A	intergenic	XCR1,CCR1	dist=167532;dist=6689	0	0	3p21.31	0	0	0	0	0	0	0	0	0	0	0	0	0	0	0	0	0	0	0	0	0	0	0	0	0	0	0	0
3	46241209	46241209	G	A	intergenic	XCR1,CCR1	dist=172230;dist=1991	0	0	3p21.31	0	0	0	0	0	0	0	0	0	0	0	0	0	0	0	0	0	0	0	0	0	0	0	0	0	0	0	0
3	46244570	46244570	A	G	UTR3	CCR1	NM_001295:c.*167T>C	0	0	3p21.31	0	0	0	0	0	0	0	0	0	0	0	0	0	0	0	0	0	0	0	0	0	0	0	0	0	0	0	0
3	46245329	46245329	A	G	exonic	CCR1	0	synonymous SNV	CCR1:NM_001295:exon2:c.C476C:p.A159A	3p21.31	0	0	0	0	0	0	0	0	0	0	0	0	0	0	0	0	0	0	0	0	0	0	0	0	0	0	0	0
3	46245525	46245525	G	T	exonic	CCR1	0	synonymous SNV	CCR1:NM_001295:exon2:c.A280A:p.K94K	3p21.31	0	0	0	0	0	0	0	0	0	0	0	0	0	0	0	0	0	0	0	0	0	0	0	0	0	0	0	0
3	46245733	46245733	A	G	exonic	CCR1	0	synonymous SNV	CCR1:NM_001295:exon2:c.C72C:p.C24C	3p21.31	0	0	0	0	0	0	0	0	0	0	0	0	0	0	0	0	0	0	0	0	0	0	0	0	0	0	0	0
3	46246502	46246502	A	G	intronic	CCR1	0	0	0	3p21.31	0	0	0	0	0	0	0	0	0	0	0	0	0	0	0	0	0	0	0	0	0	0	0	0	0	0	0	0
3	46246907	46246907	C	A	intronic	CCR1	0	0	0	3p21.31	0	0	0	0	0	0	0	0	0	0	0	0	0	0	0	0	0	0	0	0	0	0	0	0	0	0	0	0
3	46247445	46247445	T	C	intronic	CCR1	0	0	0	3p21.31	0	0	0	0	0	0	0	0	0	0	0	0	0	0	0	0	0	0	0	0	0	0	0	0	0	0	0	0
3	46247855	46247855	G	A	intronic	CCR1	0	0	0	3p21.31	0	0	0	0	0	0	0	0	0	0	0	0	0	0	0	0	0	0	0	0	0	0	0	0	0	0	0	0
3	46249219	46249219	C	T	intronic	CCR1	0	0	0	3p21.31	0	0	0	0	0	0	0	0	0	0	0	0	0	0	0	0	0	0	0	0	0	0	0	0	0	0	0	0
3	46250116	46250116	T	TGA	upstream	CCR1	0	0	0	3p21.31	0	0	0	0	0	0	0	0	0	0	0	0	0	0	0	0	0	0	0	0	0	0	0	0	0	0	0	0
3	46251755	46251755	T	C	intergenic	CCR1,CCR3	dist=1923;dist=32117	0	0	3p21.31	0	0	0	0	0	0	0	0	0	0	0	0	0	0	0	0	0	0	0	0	0	0	0	0	0	0	0	0
3	46252458	46252458	C	T	intergenic	CCR1,CCR3	dist=2626;dist=31414	0	0	3p21.31	0	0	0	0	0	0	0	0	0	0	0	0	0	0	0	0	0	0	0	0	0	0	0	0	0	0	0	0
3	46261930	46261930	G	A	intergenic	CCR1,CCR3	dist=12098;dist=21942	0	0	3p21.31	0	0	0	0	0	0	0	0	0	0	0	0	0	0	0	0	0	0	0	0	0	0	0	0	0	0	0	0
3	46265217	46265217	T	C	intergenic	CCR1,CCR3	dist=15385;dist=18655	0	0	3p21.31	0	0	0	0	0	0	0	0	0	0	0	0	0	0	0	0	0	0	0	0	0	0	0	0	0	0	0	0
3	46265336	46265336	T	G	intergenic	CCR1,CCR3	dist=15504;dist=18536	0	0	3p21.31	0	0	0	0	0	0	0	0	0	0	0	0	0	0	0	0	0	0	0	0	0	0	0	0	0	0	0	0
3	46267583	46267583	A	G	intergenic	CCR1,CCR3	dist=17751;dist=16289	0	0	3p21.31	0	0	0	0	0	0	0	0	0	0	0	0	0	0	0	0	0	0	0	0	0	0	0	0	0	0	0	0
3	46269269	46269269	T	C	intergenic	CCR1,CCR3	dist=19437;dist=14603	0	0	3p21.31	0	0	0	0	0	0	0	0	0	0	0	0	0	0	0	0	0	0	0	0	0	0	0	0	0	0	0	0
3	46272213	46272213	T	C	intergenic	CCR1,CCR3	dist=22381;dist=11659	0	0	3p21.31	0	0	0	0	0	0	0	0	0	0	0	0	0	0	0	0	0	0	0	0	0	0	0	0	0	0	0	0
3	46272563	46272563	C	A	intergenic	CCR1,CCR3	dist=22731;dist=11309	0	0	3p21.31	0	0	0	0	0	0	0	0	0	0	0	0	0	0	0	0	0	0	0	0	0	0	0	0	0	0	0	0
3	46273913	46273913	T	C	intergenic	CCR1,CCR3	dist=24081;dist=9959	0	0	3p21.31	0	0	0	0	0	0	0	0	0	0	0	0	0	0	0	0	0	0	0	0	0	0	0	0	0	0	0	0
3	46279992	46279992	A	T	intergenic	CCR1,CCR3	dist=30160;dist=3880	0	0	3p21.31	0	0	0	0	0	0	0	0	0	0	0	0	0	0	0	0	0	0	0	0	0	0	0	0	0	0	0	0
3	46282627	46282627	T	TC	intergenic	CCR1,CCR3	dist=32795;dist=1245	0	0	3p21.31	0	0	0	0	0	0	0	0	0	0	0	0	0	0	0	0	0	0	0	0	0	0	0	0	0	0	0	0
3	46287775	46287775	A	T	intronic	CCR3	0	0	0	3p21.31	0	0	0	0	0	0	0	0	0	0	0	0	0	0	0	0	0	0	0	0	0	0	0	0	0	0	0	0
3	46287940	46287940	C	T	intronic	CCR3	0	0	0	3p21.31	0	0	0	0	0	0	0	0	0	0	0	0	0	0	0	0	0	0	0	0	0	0	0	0	0	0	0	0
3	46291368	46291368	C	T	intronic	CCR3	0	0	0	3p21.31	0	0	0	0	0	0	0	0	0	0	0	0	0	0	0	0	0	0	0	0	0	0	0	0	0	0	0	0
3	46298442	46298442	GCACACA	G	0	0	0	0	0	0	0	0	0	0	0	0	0	0	0	0	0	0	0	0	0	0	0	0	0	0	0	0	0	0	0	0	0	0
3	46299504	46299504	A	G	intronic	CCR3	0	0	0	3p21.31	0	0	0	0	0	0	0	0	0	0	0	0	0	0	0	0	0	0	0	0	0	0	0	0	0	0	0	0
3	46300150	46300150	A	T	intronic	CCR3	0	0	0	3p21.31	0	0	0	0	0	0	0	0	0	0	0	0	0	0	0	0	0	0	0	0	0	0	0	0	0	0	0	0
3	46301660	46301660	A	G	intronic	CCR3	0	0	0	3p21.31	0	0	0	0	0	0	0	0	0	0	0	0	0	0	0	0	0	0	0	0	0	0	0	0	0	0	0	0
3	46303354	46303354	A	G	intronic	CCR3	0	0	0	3p21.31	0	0	0	0	0	0	0	0	0	0	0	0	0	0	0	0	0	0	0	0	0	0	0	0	0	0	0	0
3	46306642	46306642	A	G	exonic	CCR3	0	synonymous SNV	CCR3:NM_001164680:exon3:c.G47G:p.R16R,CCR3:NM_178328:exon3:c.G56G:p.R19R	3p21.31	0	0	0	0	0	0	0	0	0	0	0	0	0	0	0	0	0	0	0	0	0	0	0	0	0	0	0	0
3	46309293	46309293	T	C	intergenic	CCR3,CCR2	dist=1096;dist=85942	0	0	3p21.31	0	0	0	0	0	0	0	0	0	0	0	0	0	0	0	0	0	0	0	0	0	0	0	0	0	0	0	0
3	46961866	46961866	A	G	intergenic	PTH1R,CCDC12	dist=16577;dist=1354	0	0	3p21.31	0	0	0	0	0	0	0	0	0	0	0	0	0	0	0	0	0	0	0	0	0	0	0	0	0	0	0	0
3	46963840	46963840	A	G	intronic	CCDC12	0	0	0	3p21.31	0	0	0	0	0	0	0	0	0	0	0	0	0	0	0	0	0	0	0	0	0	0	0	0	0	0	0	0
3	46964492	46964492	T	C	intronic	CCDC12	0	0	0	3p21.31	0	0	0	0	0	0	0	0	0	0	0	0	0	0	0	0	0	0	0	0	0	0	0	0	0	0	0	0
3	46965580	46965580	A	G	intronic	CCDC12	0	0	0	3p21.31	0	0	0	0	0	0	0	0	0	0	0	0	0	0	0	0	0	0	0	0	0	0	0	0	0	0	0	0
3	46966209	46966209	T	A	intronic	CCDC12	0	0	0	3p21.31	0	0	0	0	0	0	0	0	0	0	0	0	0	0	0	0	0	0	0	0	0	0	0	0	0	0	0	0
3	46966471	46966471	A	G	intronic	CCDC12	0	0	0	3p21.31	0	0	0	0	0	0	0	0	0	0	0	0	0	0	0	0	0	0	0	0	0	0	0	0	0	0	0	0
3	46974160	46974160	G	T	intronic	CCDC12	0	0	0	3p21.31	0	0	0	0	0	0	0	0	0	0	0	0	0	0	0	0	0	0	0	0	0	0	0	0	0	0	0	0
3	46975379	46975379	T	TA	intronic	CCDC12	0	0	0	3p21.31	0	0	0	0	0	0	0	0	0	0	0	0	0	0	0	0	0	0	0	0	0	0	0	0	0	0	0	0
3	46975717	46975717	G	A	intronic	CCDC12	0	0	0	3p21.31	0	0	0	0	0	0	0	0	0	0	0	0	0	0	0	0	0	0	0	0	0	0	0	0	0	0	0	0
3	46977538	46977538	G	A	intronic	CCDC12	0	0	0	3p21.31	0	0	rs9883909	0	0	0	0	0	0	0	0	0	0	0	0	0	0	0	0	0	0	0	0	0	0	0	0	0
3	46978023	46978023	C	T	intronic	CCDC12	0	0	0	3p21.31	0	0	0	0	0	0	0	0	0	0	0	0	0	0	0	0	0	0	0	0	0	0	0	0	0	0	0	0
3	46980413	46980413	T	C	intronic	CCDC12	0	0	0	3p21.31	0	0	0	0	0	0	0	0	0	0	0	0	0	0	0	0	0	0	0	0	0	0	0	0	0	0	0	0
3	46982503	46982503	C	T	exonic	CCDC12	0	synonymous SNV	CCDC12:NM_001277074:exon2:c.A149A:p.E50E,CCDC12:NM_144716:exon3:c.A188A:p.E63E	3p21.31	0	0	0	0	0	0	0	0	0	0	0	0	0	0	0	0	0	0	0	0	0	0	0	0	0	0	0	0
3	46983225	46983225	A	G	intronic	CCDC12	0	0	0	3p21.31	0	0	0	0	0	0	0	0	0	0	0	0	0	0	0	0	0	0	0	0	0	0	0	0	0	0	0	0
3	46986050	46986050	C	T	intronic	CCDC12	0	0	0	3p21.31	0	0	rs1466272	0	0	0	0	0	0	0	0	0	0	0	0	0	0	0	0	0	0	0	0	0	0	0	0	0
3	46987428	46987428	T	G	intronic	CCDC12	0	0	0	3p21.31	0	0	0	0	0	0	0	0	0	0	0	0	0	0	0	0	0	0	0	0	0	0	0	0	0	0	0	0
3	46987661	46987661	A	G	intronic	CCDC12	0	0	0	3p21.31	0	0	0	0	0	0	0	0	0	0	0	0	0	0	0	0	0	0	0	0	0	0	0	0	0	0	0	0
3	46988033	46988033	G	T	intronic	CCDC12	0	0	0	3p21.31	0	0	0	0	0	0	0	0	0	0	0	0	0	0	0	0	0	0	0	0	0	0	0	0	0	0	0	0
3	46991898	46991898	T	C	intronic	CCDC12	0	0	0	3p21.31	0	0	0	0	0	0	0	0	0	0	0	0	0	0	0	0	0	0	0	0	0	0	0	0	0	0	0	0
3	46993313	46993313	ACT	A	0	0	0	0	0	0	0	0	0	0	0	0	0	0	0	0	0	0	0	0	0	0	0	0	0	0	0	0	0	0	0	0	0	0
3	46994692	46994692	G	A	intronic	CCDC12	0	0	0	3p21.31	0	0	0	0	0	0	0	0	0	0	0	0	0	0	0	0	0	0	0	0	0	0	0	0	0	0	0	0
3	46997021	46997021	A	C	intronic	CCDC12	0	0	0	3p21.31	0	0	0	0	0	0	0	0	0	0	0	0	0	0	0	0	0	0	0	0	0	0	0	0	0	0	0	0
3	46998561	46998561	T	C	intronic	CCDC12	0	0	0	3p21.31	0	0	rs6442044	0	0	0	0	0	0	0	0	0	0	0	0	0	0	0	0	0	0	0	0	0	0	0	0	0
3	46999297	46999297	C	G	intronic	CCDC12	0	0	0	3p21.31	0	0	0	0	0	0	0	0	0	0	0	0	0	0	0	0	0	0	0	0	0	0	0	0	0	0	0	0
3	47002303	47002303	T	C	intronic	CCDC12	0	0	0	3p21.31	0	0	0	0	0	0	0	0	0	0	0	0	0	0	0	0	0	0	0	0	0	0	0	0	0	0	0	0
3	47008163	47008163	T	C	intronic	CCDC12	0	0	0	3p21.31	0	0	0	0	0	0	0	0	0	0	0	0	0	0	0	0	0	0	0	0	0	0	0	0	0	0	0	0
3	47010445	47010445	T	C	intronic	CCDC12	0	0	0	3p21.31	0	0	0	0	0	0	0	0	0	0	0	0	0	0	0	0	0	0	0	0	0	0	0	0	0	0	0	0
3	47013043	47013043	A	G	intronic	CCDC12	0	0	0	3p21.31	0	0	0	0	0	0	0	0	0	0	0	0	0	0	0	0	0	0	0	0	0	0	0	0	0	0	0	0
3	47013947	47013947	C	A	intronic	CCDC12	0	0	0	3p21.31	0	0	0	0	0	0	0	0	0	0	0	0	0	0	0	0	0	0	0	0	0	0	0	0	0	0	0	0
3	47016141	47016141	G	C	intronic	CCDC12	0	0	0	3p21.31	0	0	0	0	0	0	0	0	0	0	0	0	0	0	0	0	0	0	0	0	0	0	0	0	0	0	0	0
3	47016915	47016915	T	C	intronic	CCDC12	0	0	0	3p21.31	0	0	0	0	0	0	0	0	0	0	0	0	0	0	0	0	0	0	0	0	0	0	0	0	0	0	0	0
3	47017683	47017683	G	A	intronic	CCDC12	0	0	0	3p21.31	0	0	rs936179	0	0	0	0	0	0	0	0	0	0	0	0	0	0	0	0	0	0	0	0	0	0	0	0	0
3	47018211	47018211	G	A	exonic	CCDC12	0	synonymous SNV	CCDC12:NM_001277074:exon1:c.T12T:p.T4T,CCDC12:NM_144716:exon2:c.T51T:p.T17T	3p21.31	0	0	0	0	0	0	0	0	0	0	0	0	0	0	0	0	0	0	0	0	0	0	0	0	0	0	0	0
3	47019340	47019340	T	C	intronic	CCDC12	0	0	0	3p21.31	0	0	0	0	0	0	0	0	0	0	0	0	0	0	0	0	0	0	0	0	0	0	0	0	0	0	0	0
3	52084169	52084169	GC	G	0	0	0	0	0	0	0	0	0	0	0	0	0	0	0	0	0	0	0	0	0	0	0	0	0	0	0	0	0	0	0	0	0	0
3	52084297	52084297	C	G	UTR3	DUSP7	NM_001947:c.*534G>C	0	0	3p21.2	0	0	0	0	0	0	0	0	0	0	0	0	0	0	0	0	0	0	0	0	0	0	0	0	0	0	0	0
3	52087279	52087279	A	G	intronic	DUSP7	0	0	0	3p21.2	0	0	0	0	0	0	0	0	0	0	0	0	0	0	0	0	0	0	0	0	0	0	0	0	0	0	0	0
3	52087899	52087899	C	G	intronic	DUSP7	0	0	0	3p21.2	0	0	0	0	0	0	0	0	0	0	0	0	0	0	0	0	0	0	0	0	0	0	0	0	0	0	0	0
3	111716368	111716368	A	G	intergenic	ABHD10,TAGLN3	dist=4153;dist=1218	0	0	3q13.2	0	0	0	0	0	0	0	0	0	0	0	0	0	0	0	0	0	0	0	0	0	0	0	0	0	0	0	0
3	111716974	111716974	G	A	upstream	TAGLN3	0	0	0	3q13.2	0	0	rs1826345	0	0	0	0	0	0	0	0	0	0	0	0	0	0	0	0	0	0	0	0	0	0	0	0	0
3	111717465	111717465	C	A	upstream	TAGLN3	0	0	0	3q13.2	0	0	0	0	0	0	0	0	0	0	0	0	0	0	0	0	0	0	0	0	0	0	0	0	0	0	0	0
3	111717801	111717801	C	A	UTR5	TAGLN3	NM_013259:c.-469C>A,NM_001008272:c.-469C>A	0	0	3q13.2	0	0	0	0	0	0	0	0	0	0	0	0	0	0	0	0	0	0	0	0	0	0	0	0	0	0	0	0
3	111718598	111718598	C	G	intronic	TAGLN3	0	0	0	3q13.2	0	0	0	0	0	0	0	0	0	0	0	0	0	0	0	0	0	0	0	0	0	0	0	0	0	0	0	0
3	111720717	111720717	C	G	intronic	TAGLN3	0	0	0	3q13.2	0	0	0	0	0	0	0	0	0	0	0	0	0	0	0	0	0	0	0	0	0	0	0	0	0	0	0	0
3	111721178	111721178	T	C	intronic	TAGLN3	0	0	0	3q13.2	0	0	0	0	0	0	0	0	0	0	0	0	0	0	0	0	0	0	0	0	0	0	0	0	0	0	0	0
3	111721343	111721343	T	C	intronic	TAGLN3	0	0	0	3q13.2	0	0	0	0	0	0	0	0	0	0	0	0	0	0	0	0	0	0	0	0	0	0	0	0	0	0	0	0
3	111721445	111721445	C	CAGA	intronic	TAGLN3	0	0	0	3q13.2	0	0	0	0	0	0	0	0	0	0	0	0	0	0	0	0	0	0	0	0	0	0	0	0	0	0	0	0
3	111721453	111721453	A	T	intronic	TAGLN3	0	0	0	3q13.2	0	0	0	0	0	0	0	0	0	0	0	0	0	0	0	0	0	0	0	0	0	0	0	0	0	0	0	0
3	111721530	111721530	A	G	intronic	TAGLN3	0	0	0	3q13.2	0	0	0	0	0	0	0	0	0	0	0	0	0	0	0	0	0	0	0	0	0	0	0	0	0	0	0	0
3	111721674	111721674	C	T	intronic	TAGLN3	0	0	0	3q13.2	0	0	0	0	0	0	0	0	0	0	0	0	0	0	0	0	0	0	0	0	0	0	0	0	0	0	0	0
3	111721775	111721775	A	G	intronic	TAGLN3	0	0	0	3q13.2	0	0	0	0	0	0	0	0	0	0	0	0	0	0	0	0	0	0	0	0	0	0	0	0	0	0	0	0
3	111722249	111722249	A	C	intronic	TAGLN3	0	0	0	3q13.2	0	0	0	0	0	0	0	0	0	0	0	0	0	0	0	0	0	0	0	0	0	0	0	0	0	0	0	0
3	111722285	111722285	A	G	intronic	TAGLN3	0	0	0	3q13.2	0	0	0	0	0	0	0	0	0	0	0	0	0	0	0	0	0	0	0	0	0	0	0	0	0	0	0	0
3	111722868	111722868	C	G	intronic	TAGLN3	0	0	0	3q13.2	0	0	0	0	0	0	0	0	0	0	0	0	0	0	0	0	0	0	0	0	0	0	0	0	0	0	0	0
3	111723812	111723812	C	T	intronic	TAGLN3	0	0	0	3q13.2	0	0	0	0	0	0	0	0	0	0	0	0	0	0	0	0	0	0	0	0	0	0	0	0	0	0	0	0
3	111723873	111723873	T	C	intronic	TAGLN3	0	0	0	3q13.2	0	0	0	0	0	0	0	0	0	0	0	0	0	0	0	0	0	0	0	0	0	0	0	0	0	0	0	0
3	111724817	111724817	T	A	intronic	TAGLN3	0	0	0	3q13.2	0	0	0	0	0	0	0	0	0	0	0	0	0	0	0	0	0	0	0	0	0	0	0	0	0	0	0	0
3	111724897	111724897	T	C	intronic	TAGLN3	0	0	0	3q13.2	0	0	0	0	0	0	0	0	0	0	0	0	0	0	0	0	0	0	0	0	0	0	0	0	0	0	0	0
3	111724902	111724902	A	G	intronic	TAGLN3	0	0	0	3q13.2	0	0	0	0	0	0	0	0	0	0	0	0	0	0	0	0	0	0	0	0	0	0	0	0	0	0	0	0
3	111724935	111724935	A	G	intronic	TAGLN3	0	0	0	3q13.2	0	0	0	0	0	0	0	0	0	0	0	0	0	0	0	0	0	0	0	0	0	0	0	0	0	0	0	0
3	111728096	111728096	T	A	intronic	TAGLN3	0	0	0	3q13.2	0	0	0	0	0	0	0	0	0	0	0	0	0	0	0	0	0	0	0	0	0	0	0	0	0	0	0	0
3	111729427	111729427	T	C	intronic	TAGLN3	0	0	0	3q13.2	0	0	0	0	0	0	0	0	0	0	0	0	0	0	0	0	0	0	0	0	0	0	0	0	0	0	0	0
3	111729944	111729944	T	G	intronic	TAGLN3	0	0	0	3q13.2	0	0	0	0	0	0	0	0	0	0	0	0	0	0	0	0	0	0	0	0	0	0	0	0	0	0	0	0
3	111730439	111730439	T	G	intronic	TAGLN3	0	0	0	3q13.2	0	0	0	0	0	0	0	0	0	0	0	0	0	0	0	0	0	0	0	0	0	0	0	0	0	0	0	0
3	111732855	111732855	C	T	downstream	TAGLN3	0	0	0	3q13.2	0	0	0	0	0	0	0	0	0	0	0	0	0	0	0	0	0	0	0	0	0	0	0	0	0	0	0	0
3	111732965	111732965	C	CTT	downstream	TAGLN3	0	0	0	3q13.2	0	0	0	0	0	0	0	0	0	0	0	0	0	0	0	0	0	0	0	0	0	0	0	0	0	0	0	0
3	111734486	111734486	C	G	intergenic	TAGLN3,TMPRSS7	dist=1751;dist=23979	0	0	3q13.2	0	0	0	0	0	0	0	0	0	0	0	0	0	0	0	0	0	0	0	0	0	0	0	0	0	0	0	0
3	119353938	119353938	T	A	intergenic	PLA1A,POPDC2	dist=5280;dist=6961	0	0	3q13.33	0	0	0	0	0	0	0	0	0	0	0	0	0	0	0	0	0	0	0	0	0	0	0	0	0	0	0	0
3	119355308	119355308	C	A	intergenic	PLA1A,POPDC2	dist=6650;dist=5591	0	0	3q13.33	0	0	0	0	0	0	0	0	0	0	0	0	0	0	0	0	0	0	0	0	0	0	0	0	0	0	0	0
3	119355786	119355786	C	T	intergenic	PLA1A,POPDC2	dist=7128;dist=5113	0	0	3q13.33	0	0	0	0	0	0	0	0	0	0	0	0	0	0	0	0	0	0	0	0	0	0	0	0	0	0	0	0
3	119355828	119355828	T	C	intergenic	PLA1A,POPDC2	dist=7170;dist=5071	0	0	3q13.33	0	0	0	0	0	0	0	0	0	0	0	0	0	0	0	0	0	0	0	0	0	0	0	0	0	0	0	0
3	119356208	119356208	G	A	intergenic	PLA1A,POPDC2	dist=7550;dist=4691	0	0	3q13.33	0	0	0	0	0	0	0	0	0	0	0	0	0	0	0	0	0	0	0	0	0	0	0	0	0	0	0	0
3	119357387	119357387	A	G	intergenic	PLA1A,POPDC2	dist=8729;dist=3512	0	0	3q13.33	0	0	0	0	0	0	0	0	0	0	0	0	0	0	0	0	0	0	0	0	0	0	0	0	0	0	0	0
3	119357481	119357481	T	C	intergenic	PLA1A,POPDC2	dist=8823;dist=3418	0	0	3q13.33	0	0	0	0	0	0	0	0	0	0	0	0	0	0	0	0	0	0	0	0	0	0	0	0	0	0	0	0
3	119357856	119357856	A	G	intergenic	PLA1A,POPDC2	dist=9198;dist=3043	0	0	3q13.33	0	0	0	0	0	0	0	0	0	0	0	0	0	0	0	0	0	0	0	0	0	0	0	0	0	0	0	0
3	119358330	119358330	A	T	intergenic	PLA1A,POPDC2	dist=9672;dist=2569	0	0	3q13.33	0	0	0	0	0	0	0	0	0	0	0	0	0	0	0	0	0	0	0	0	0	0	0	0	0	0	0	0
3	119358750	119358750	A	G	intergenic	PLA1A,POPDC2	dist=10092;dist=2149	0	0	3q13.33	0	0	0	0	0	0	0	0	0	0	0	0	0	0	0	0	0	0	0	0	0	0	0	0	0	0	0	0
3	119359029	119359029	C	T	intergenic	PLA1A,POPDC2	dist=10371;dist=1870	0	0	3q13.33	0	0	0	0	0	0	0	0	0	0	0	0	0	0	0	0	0	0	0	0	0	0	0	0	0	0	0	0
3	119359266	119359266	G	T	intergenic	PLA1A,POPDC2	dist=10608;dist=1633	0	0	3q13.33	0	0	0	0	0	0	0	0	0	0	0	0	0	0	0	0	0	0	0	0	0	0	0	0	0	0	0	0
3	119359970	119359970	G	A	downstream	POPDC2	0	0	0	3q13.33	0	0	0	0	0	0	0	0	0	0	0	0	0	0	0	0	0	0	0	0	0	0	0	0	0	0	0	0
3	119361609	119361609	C	T	intronic	POPDC2	0	0	0	3q13.33	0	0	0	0	0	0	0	0	0	0	0	0	0	0	0	0	0	0	0	0	0	0	0	0	0	0	0	0
3	119363273	119363273	G	A	intronic	POPDC2	0	0	0	3q13.33	0	0	0	0	0	0	0	0	0	0	0	0	0	0	0	0	0	0	0	0	0	0	0	0	0	0	0	0
3	119363719	119363719	G	T	intronic	POPDC2	0	0	0	3q13.33	0	0	0	0	0	0	0	0	0	0	0	0	0	0	0	0	0	0	0	0	0	0	0	0	0	0	0	0
3	119363999	119363999	A	G	intronic	POPDC2	0	0	0	3q13.33	0	0	0	0	0	0	0	0	0	0	0	0	0	0	0	0	0	0	0	0	0	0	0	0	0	0	0	0
3	119364177	119364177	G	A	intronic	POPDC2	0	0	0	3q13.33	0	0	0	0	0	0	0	0	0	0	0	0	0	0	0	0	0	0	0	0	0	0	0	0	0	0	0	0
3	119365400	119365400	T	C	intronic	POPDC2	0	0	0	3q13.33	0	0	0	0	0	0	0	0	0	0	0	0	0	0	0	0	0	0	0	0	0	0	0	0	0	0	0	0
3	119366218	119366218	A	G	intronic	POPDC2	0	0	0	3q13.33	0	0	0	0	0	0	0	0	0	0	0	0	0	0	0	0	0	0	0	0	0	0	0	0	0	0	0	0
3	119367043	119367043	G	A	intronic	POPDC2	0	0	0	3q13.33	0	0	0	0	0	0	0	0	0	0	0	0	0	0	0	0	0	0	0	0	0	0	0	0	0	0	0	0
3	119368063	119368063	G	C	intronic	POPDC2	0	0	0	3q13.33	0	0	0	0	0	0	0	0	0	0	0	0	0	0	0	0	0	0	0	0	0	0	0	0	0	0	0	0
3	119368670	119368670	C	T	intronic	POPDC2	0	0	0	3q13.33	0	0	0	0	0	0	0	0	0	0	0	0	0	0	0	0	0	0	0	0	0	0	0	0	0	0	0	0
3	119369876	119369876	C	T	intronic	POPDC2	0	0	0	3q13.33	0	0	0	0	0	0	0	0	0	0	0	0	0	0	0	0	0	0	0	0	0	0	0	0	0	0	0	0
3	119371499	119371499	A	G	intronic	POPDC2	0	0	0	3q13.33	0	0	0	0	0	0	0	0	0	0	0	0	0	0	0	0	0	0	0	0	0	0	0	0	0	0	0	0
3	119371640	119371640	G	C	intronic	POPDC2	0	0	0	3q13.33	0	0	0	0	0	0	0	0	0	0	0	0	0	0	0	0	0	0	0	0	0	0	0	0	0	0	0	0
3	119371672	119371672	C	T	intronic	POPDC2	0	0	0	3q13.33	0	0	0	0	0	0	0	0	0	0	0	0	0	0	0	0	0	0	0	0	0	0	0	0	0	0	0	0
3	119372599	119372599	T	C	intronic	POPDC2	0	0	0	3q13.33	0	0	0	0	0	0	0	0	0	0	0	0	0	0	0	0	0	0	0	0	0	0	0	0	0	0	0	0
3	119372674	119372674	A	T	intronic	POPDC2	0	0	0	3q13.33	0	0	0	0	0	0	0	0	0	0	0	0	0	0	0	0	0	0	0	0	0	0	0	0	0	0	0	0
3	119372888	119372888	A	G	intronic	POPDC2	0	0	0	3q13.33	0	0	0	0	0	0	0	0	0	0	0	0	0	0	0	0	0	0	0	0	0	0	0	0	0	0	0	0
3	119373136	119373136	A	G	intronic;intronic	POPDC2	0	0	0	3q13.33	0	0	0	0	0	0	0	0	0	0	0	0	0	0	0	0	0	0	0	0	0	0	0	0	0	0	0	0
3	119373136	119373136	A	G	intronic;intronic	POPDC2	0	0	0	3q13.33	0	0	0	0	0	0	0	0	0	0	0	0	0	0	0	0	0	0	0	0	0	0	0	0	0	0	0	0
3	119373192	119373192	A	G	intronic;intronic	POPDC2	0	0	0	3q13.33	0	0	0	0	0	0	0	0	0	0	0	0	0	0	0	0	0	0	0	0	0	0	0	0	0	0	0	0
3	119373192	119373192	A	G	intronic;intronic	POPDC2	0	0	0	3q13.33	0	0	0	0	0	0	0	0	0	0	0	0	0	0	0	0	0	0	0	0	0	0	0	0	0	0	0	0
3	119373222	119373222	T	G	intronic	POPDC2	0	0	0	3q13.33	0	0	0	0	0	0	0	0	0	0	0	0	0	0	0	0	0	0	0	0	0	0	0	0	0	0	0	0
3	119373288	119373288	T	C	intronic	POPDC2	0	0	0	3q13.33	0	0	0	0	0	0	0	0	0	0	0	0	0	0	0	0	0	0	0	0	0	0	0	0	0	0	0	0
3	119373841	119373841	A	G	intronic	POPDC2	0	0	0	3q13.33	0	0	0	0	0	0	0	0	0	0	0	0	0	0	0	0	0	0	0	0	0	0	0	0	0	0	0	0
3	119374269	119374269	G	A	intronic	POPDC2	0	0	0	3q13.33	0	0	0	0	0	0	0	0	0	0	0	0	0	0	0	0	0	0	0	0	0	0	0	0	0	0	0	0
3	119374539	119374539	C	T	intronic	POPDC2	0	0	0	3q13.33	0	0	0	0	0	0	0	0	0	0	0	0	0	0	0	0	0	0	0	0	0	0	0	0	0	0	0	0
3	119374582	119374582	C	A	intronic	POPDC2	0	0	0	3q13.33	0	0	0	0	0	0	0	0	0	0	0	0	0	0	0	0	0	0	0	0	0	0	0	0	0	0	0	0
3	119374994	119374994	G	A	intronic	POPDC2	0	0	0	3q13.33	0	0	0	0	0	0	0	0	0	0	0	0	0	0	0	0	0	0	0	0	0	0	0	0	0	0	0	0
3	119375203	119375203	T	A	intronic	POPDC2	0	0	0	3q13.33	0	0	0	0	0	0	0	0	0	0	0	0	0	0	0	0	0	0	0	0	0	0	0	0	0	0	0	0
3	119375523	119375523	G	C	intronic	POPDC2	0	0	0	3q13.33	0	0	0	0	0	0	0	0	0	0	0	0	0	0	0	0	0	0	0	0	0	0	0	0	0	0	0	0
3	119375566	119375566	T	C	intronic	POPDC2	0	0	0	3q13.33	0	0	0	0	0	0	0	0	0	0	0	0	0	0	0	0	0	0	0	0	0	0	0	0	0	0	0	0
3	119376007	119376007	A	G	intronic;intronic	POPDC2	0	0	0	3q13.33	0	0	0	0	0	0	0	0	0	0	0	0	0	0	0	0	0	0	0	0	0	0	0	0	0	0	0	0
3	119376007	119376007	A	G	intronic;intronic	POPDC2	0	0	0	3q13.33	0	0	0	0	0	0	0	0	0	0	0	0	0	0	0	0	0	0	0	0	0	0	0	0	0	0	0	0
3	119379078	119379078	T	C	exonic	POPDC2	0	synonymous SNV	POPDC2:NM_001308333:exon1:c.G193G:p.V65V,POPDC2:NM_022135:exon1:c.G193G:p.V65V	3q13.33	0	0	0	0	0	0	0	0	0	0	0	0	0	0	0	0	0	0	0	0	0	0	0	0	0	0	0	0
3	119379340	119379340	T	A	UTR5	POPDC2	NM_022135:c.-70A>T,NM_001308333:c.-70A>T	0	0	3q13.33	0	0	0	0	0	0	0	0	0	0	0	0	0	0	0	0	0	0	0	0	0	0	0	0	0	0	0	0
3	119380644	119380644	GA	G	0	0	0	0	0	0	0	0	0	0	0	0	0	0	0	0	0	0	0	0	0	0	0	0	0	0	0	0	0	0	0	0	0	0
3	119380644	119380644	GA	G	0	0	0	0	0	0	0	0	0	0	0	0	0	0	0	0	0	0	0	0	0	0	0	0	0	0	0	0	0	0	0	0	0	0
3	119380747	119380747	C	G	intergenic;intergenic	POPDC2,COX17	dist=1310;dist=7625	0	0	3q13.33	0	0	0	0	0	0	0	0	0	0	0	0	0	0	0	0	0	0	0	0	0	0	0	0	0	0	0	0
3	119380747	119380747	C	G	intergenic;intergenic	POPDC2,COX17	dist=1310;dist=7625	0	0	3q13.33	0	0	0	0	0	0	0	0	0	0	0	0	0	0	0	0	0	0	0	0	0	0	0	0	0	0	0	0
3	119381126	119381126	G	A	intergenic;intergenic	POPDC2,COX17	dist=1689;dist=7246	0	0	3q13.33	0	0	0	0	0	0	0	0	0	0	0	0	0	0	0	0	0	0	0	0	0	0	0	0	0	0	0	0
3	119381126	119381126	G	A	intergenic;intergenic	POPDC2,COX17	dist=1689;dist=7246	0	0	3q13.33	0	0	0	0	0	0	0	0	0	0	0	0	0	0	0	0	0	0	0	0	0	0	0	0	0	0	0	0
3	119381429	119381429	A	G	intergenic	POPDC2,COX17	dist=1992;dist=6943	0	0	3q13.33	0	0	0	0	0	0	0	0	0	0	0	0	0	0	0	0	0	0	0	0	0	0	0	0	0	0	0	0
3	119381579	119381579	G	C	intergenic	POPDC2,COX17	dist=2142;dist=6793	0	0	3q13.33	0	0	0	0	0	0	0	0	0	0	0	0	0	0	0	0	0	0	0	0	0	0	0	0	0	0	0	0
3	119381685	119381685	A	G	intergenic;intergenic	POPDC2,COX17	dist=2248;dist=6687	0	0	3q13.33	0	0	0	0	0	0	0	0	0	0	0	0	0	0	0	0	0	0	0	0	0	0	0	0	0	0	0	0
3	119381685	119381685	A	G	intergenic;intergenic	POPDC2,COX17	dist=2248;dist=6687	0	0	3q13.33	0	0	0	0	0	0	0	0	0	0	0	0	0	0	0	0	0	0	0	0	0	0	0	0	0	0	0	0
3	119382210	119382210	A	G	intergenic	POPDC2,COX17	dist=2773;dist=6162	0	0	3q13.33	0	0	0	0	0	0	0	0	0	0	0	0	0	0	0	0	0	0	0	0	0	0	0	0	0	0	0	0
3	119382660	119382660	T	A	intergenic;intergenic	POPDC2,COX17	dist=3223;dist=5712	0	0	3q13.33	0	0	0	0	0	0	0	0	0	0	0	0	0	0	0	0	0	0	0	0	0	0	0	0	0	0	0	0
3	119382660	119382660	T	A	intergenic;intergenic	POPDC2,COX17	dist=3223;dist=5712	0	0	3q13.33	0	0	0	0	0	0	0	0	0	0	0	0	0	0	0	0	0	0	0	0	0	0	0	0	0	0	0	0
3	119383223	119383223	T	C	intergenic	POPDC2,COX17	dist=3786;dist=5149	0	0	3q13.33	0	0	0	0	0	0	0	0	0	0	0	0	0	0	0	0	0	0	0	0	0	0	0	0	0	0	0	0
3	119383434	119383434	T	C	intergenic	POPDC2,COX17	dist=3997;dist=4938	0	0	3q13.33	0	0	0	0	0	0	0	0	0	0	0	0	0	0	0	0	0	0	0	0	0	0	0	0	0	0	0	0
3	119383794	119383794	C	T	intergenic	POPDC2,COX17	dist=4357;dist=4578	0	0	3q13.33	0	0	0	0	0	0	0	0	0	0	0	0	0	0	0	0	0	0	0	0	0	0	0	0	0	0	0	0
3	119384163	119384163	G	T	intergenic;intergenic	POPDC2,COX17	dist=4726;dist=4209	0	0	3q13.33	0	0	rs1720143	0	0	0	0	0	0	0	0	0	0	0	0	0	0	0	0	0	0	0	0	0	0	0	0	0
3	119384163	119384163	G	T	intergenic;intergenic	POPDC2,COX17	dist=4726;dist=4209	0	0	3q13.33	0	0	rs1720143	0	0	0	0	0	0	0	0	0	0	0	0	0	0	0	0	0	0	0	0	0	0	0	0	0
3	119384993	119384993	T	C	intergenic;intergenic	POPDC2,COX17	dist=5556;dist=3379	0	0	3q13.33	0	0	0	0	0	0	0	0	0	0	0	0	0	0	0	0	0	0	0	0	0	0	0	0	0	0	0	0
3	119384993	119384993	T	C	intergenic;intergenic	POPDC2,COX17	dist=5556;dist=3379	0	0	3q13.33	0	0	0	0	0	0	0	0	0	0	0	0	0	0	0	0	0	0	0	0	0	0	0	0	0	0	0	0
3	119386259	119386259	A	C	intergenic	POPDC2,COX17	dist=6822;dist=2113	0	0	3q13.33	0	0	0	0	0	0	0	0	0	0	0	0	0	0	0	0	0	0	0	0	0	0	0	0	0	0	0	0
3	119387704	119387704	T	C	downstream	COX17	0	0	0	3q13.33	0	0	0	0	0	0	0	0	0	0	0	0	0	0	0	0	0	0	0	0	0	0	0	0	0	0	0	0
3	119389893	119389893	C	T	intronic	COX17	0	0	0	3q13.33	0	0	0	0	0	0	0	0	0	0	0	0	0	0	0	0	0	0	0	0	0	0	0	0	0	0	0	0
3	119390537	119390537	C	T	intronic	COX17	0	0	0	3q13.33	0	0	0	0	0	0	0	0	0	0	0	0	0	0	0	0	0	0	0	0	0	0	0	0	0	0	0	0
3	119390915	119390915	A	T	intronic	COX17	0	0	0	3q13.33	0	0	0	0	0	0	0	0	0	0	0	0	0	0	0	0	0	0	0	0	0	0	0	0	0	0	0	0
3	119392039	119392039	T	C	intronic	COX17	0	0	0	3q13.33	0	0	0	0	0	0	0	0	0	0	0	0	0	0	0	0	0	0	0	0	0	0	0	0	0	0	0	0
3	119392930	119392930	A	G	intronic	COX17	0	0	0	3q13.33	0	0	0	0	0	0	0	0	0	0	0	0	0	0	0	0	0	0	0	0	0	0	0	0	0	0	0	0
3	119393553	119393553	A	G	intronic	COX17	0	0	0	3q13.33	0	0	0	0	0	0	0	0	0	0	0	0	0	0	0	0	0	0	0	0	0	0	0	0	0	0	0	0
3	119394169	119394169	A	G	intronic	COX17	0	0	0	3q13.33	0	0	0	0	0	0	0	0	0	0	0	0	0	0	0	0	0	0	0	0	0	0	0	0	0	0	0	0
3	119394294	119394294	G	A	intronic	COX17	0	0	0	3q13.33	0	0	0	0	0	0	0	0	0	0	0	0	0	0	0	0	0	0	0	0	0	0	0	0	0	0	0	0
3	119396086	119396086	A	G	exonic	COX17	0	synonymous SNV	COX17:NM_005694:exon1:c.C72C:p.C24C	3q13.33	0	0	0	0	0	0	0	0	0	0	0	0	0	0	0	0	0	0	0	0	0	0	0	0	0	0	0	0
3	119396525	119396525	G	A	upstream	COX17	0	0	0	3q13.33	0	0	0	0	0	0	0	0	0	0	0	0	0	0	0	0	0	0	0	0	0	0	0	0	0	0	0	0
3	119397025	119397025	C	T	upstream	COX17	0	0	0	3q13.33	0	0	0	0	0	0	0	0	0	0	0	0	0	0	0	0	0	0	0	0	0	0	0	0	0	0	0	0
3	119397983	119397983	G	A	intergenic	COX17,MAATS1	dist=1740;dist=23886	0	0	3q13.33	0	0	0	0	0	0	0	0	0	0	0	0	0	0	0	0	0	0	0	0	0	0	0	0	0	0	0	0
3	122042101	122042101	A	C	intergenic	CASR,CSTA	dist=36757;dist=1910	0	0	3q21.1	0	0	0	0	0	0	0	0	0	0	0	0	0	0	0	0	0	0	0	0	0	0	0	0	0	0	0	0
3	122043426	122043426	T	C	upstream	CSTA	0	0	0	3q21.1	0	0	0	0	0	0	0	0	0	0	0	0	0	0	0	0	0	0	0	0	0	0	0	0	0	0	0	0
3	122044083	122044083	G	A	UTR5	CSTA	NM_005213:c.-57G>A	0	0	3q21.1	0	0	0	0	0	0	0	0	0	0	0	0	0	0	0	0	0	0	0	0	0	0	0	0	0	0	0	0
3	122044728	122044728	A	G	intronic	CSTA	0	0	0	3q21.1	0	0	rs4443111	0	0	0	0	0	0	0	0	0	0	0	0	0	0	0	0	0	0	0	0	0	0	0	0	0
3	122044802	122044802	A	T	intronic	CSTA	0	0	0	3q21.1	0	0	0	0	0	0	0	0	0	0	0	0	0	0	0	0	0	0	0	0	0	0	0	0	0	0	0	0
3	122045956	122045956	A	G	intronic	CSTA	0	0	0	3q21.1	0	0	0	0	0	0	0	0	0	0	0	0	0	0	0	0	0	0	0	0	0	0	0	0	0	0	0	0
3	122046091	122046091	G	A	intronic	CSTA	0	0	0	3q21.1	0	0	0	0	0	0	0	0	0	0	0	0	0	0	0	0	0	0	0	0	0	0	0	0	0	0	0	0
3	122047806	122047806	T	A	intronic	CSTA	0	0	0	3q21.1	0	0	0	0	0	0	0	0	0	0	0	0	0	0	0	0	0	0	0	0	0	0	0	0	0	0	0	0
3	122047911	122047911	G	C	intronic	CSTA	0	0	0	3q21.1	0	0	0	0	0	0	0	0	0	0	0	0	0	0	0	0	0	0	0	0	0	0	0	0	0	0	0	0
3	122048191	122048191	T	C	intronic	CSTA	0	0	0	3q21.1	0	0	0	0	0	0	0	0	0	0	0	0	0	0	0	0	0	0	0	0	0	0	0	0	0	0	0	0
3	122048986	122048986	T	C	intronic	CSTA	0	0	0	3q21.1	0	0	0	0	0	0	0	0	0	0	0	0	0	0	0	0	0	0	0	0	0	0	0	0	0	0	0	0
3	122049686	122049686	A	G	intronic	CSTA	0	0	0	3q21.1	0	0	0	0	0	0	0	0	0	0	0	0	0	0	0	0	0	0	0	0	0	0	0	0	0	0	0	0
3	122049932	122049932	AAT	A	0	0	0	0	0	0	0	0	0	0	0	0	0	0	0	0	0	0	0	0	0	0	0	0	0	0	0	0	0	0	0	0	0	0
3	122050206	122050206	T	C	intronic	CSTA	0	0	0	3q21.1	0	0	0	0	0	0	0	0	0	0	0	0	0	0	0	0	0	0	0	0	0	0	0	0	0	0	0	0
3	122050623	122050623	T	C	intronic	CSTA	0	0	0	3q21.1	0	0	rs9289190	0	0	0	0	0	0	0	0	0	0	0	0	0	0	0	0	0	0	0	0	0	0	0	0	0
3	122051024	122051024	T	C	intronic	CSTA	0	0	0	3q21.1	0	0	0	0	0	0	0	0	0	0	0	0	0	0	0	0	0	0	0	0	0	0	0	0	0	0	0	0
3	122054142	122054142	C	CA	intronic	CSTA	0	0	0	3q21.1	0	0	0	0	0	0	0	0	0	0	0	0	0	0	0	0	0	0	0	0	0	0	0	0	0	0	0	0
3	122056642	122056642	A	T	intronic	CSTA	0	0	0	3q21.1	0	0	0	0	0	0	0	0	0	0	0	0	0	0	0	0	0	0	0	0	0	0	0	0	0	0	0	0
3	122058394	122058394	C	T	intronic	CSTA	0	0	0	3q21.1	0	0	0	0	0	0	0	0	0	0	0	0	0	0	0	0	0	0	0	0	0	0	0	0	0	0	0	0
3	122058977	122058977	G	A	intronic	CSTA	0	0	0	3q21.1	0	0	0	0	0	0	0	0	0	0	0	0	0	0	0	0	0	0	0	0	0	0	0	0	0	0	0	0
3	122059995	122059995	A	G	intronic	CSTA	0	0	0	3q21.1	0	0	0	0	0	0	0	0	0	0	0	0	0	0	0	0	0	0	0	0	0	0	0	0	0	0	0	0
3	122061983	122061983	C	A	intergenic	CSTA,CCDC58	dist=1168;dist=16455	0	0	3q21.1	0	0	0	0	0	0	0	0	0	0	0	0	0	0	0	0	0	0	0	0	0	0	0	0	0	0	0	0
3	122062793	122062793	G	T	intergenic	CSTA,CCDC58	dist=1978;dist=15645	0	0	3q21.1	0	0	0	0	0	0	0	0	0	0	0	0	0	0	0	0	0	0	0	0	0	0	0	0	0	0	0	0
5	33984603	33984603	C	T	exonic	SLC45A2	0	synonymous SNV	SLC45A2:NM_001012509:exon1:c.A86A:p.K29K,SLC45A2:NM_001297417:exon1:c.A86A:p.K29K,SLC45A2:NM_016180:exon1:c.A86A:p.K29K	5p13.2	0	0	0	0	0	0	0	0	0	0	0	0	0	0	0	0	0	0	0	0	0	0	0	0	0	0	0	0
5	33988749	33988749	G	A	ncRNA_exonic	C1QTNF3-AMACR	0	0	0	5p13.2	0	0	0	0	0	0	0	0	0	0	0	0	0	0	0	0	0	0	0	0	0	0	0	0	0	0	0	0
5	33989413	33989413	A	G	exonic	AMACR	0	synonymous SNV	AMACR:NM_001167595:exon5:c.C934C:p.R312R,AMACR:NM_014324:exon5:c.C934C:p.R312R	5p13.2	0	0	0	0	0	0	0	0	0	0	0	0	0	0	0	0	0	0	0	0	0	0	0	0	0	0	0	0
5	33990093	33990093	A	ATTTATC	ncRNA_intronic	C1QTNF3-AMACR	0	0	0	5p13.2	0	0	0	0	0	0	0	0	0	0	0	0	0	0	0	0	0	0	0	0	0	0	0	0	0	0	0	0
5	33990119	33990119	C	A	ncRNA_intronic	C1QTNF3-AMACR	0	0	0	5p13.2	0	0	0	0	0	0	0	0	0	0	0	0	0	0	0	0	0	0	0	0	0	0	0	0	0	0	0	0
5	33991134	33991134	A	AATG	ncRNA_intronic	C1QTNF3-AMACR	0	0	0	5p13.2	0	0	0	0	0	0	0	0	0	0	0	0	0	0	0	0	0	0	0	0	0	0	0	0	0	0	0	0
5	33991537	33991537	C	T	ncRNA_intronic	C1QTNF3-AMACR	0	0	0	5p13.2	0	0	0	0	0	0	0	0	0	0	0	0	0	0	0	0	0	0	0	0	0	0	0	0	0	0	0	0
5	33992071	33992071	T	C	ncRNA_intronic	C1QTNF3-AMACR	0	0	0	5p13.2	0	0	0	0	0	0	0	0	0	0	0	0	0	0	0	0	0	0	0	0	0	0	0	0	0	0	0	0
5	33992368	33992368	<CN0>	C	0	0	0	0	0	0	0	0	0	0	0	0	0	0	0	0	0	0	0	0	0	0	0	0	0	0	0	0	0	0	0	0	0	0
5	33993602	33993602	A	G	ncRNA_intronic	C1QTNF3-AMACR	0	0	0	5p13.2	0	0	0	0	0	0	0	0	0	0	0	0	0	0	0	0	0	0	0	0	0	0	0	0	0	0	0	0
5	33994857	33994857	A	G	ncRNA_intronic	C1QTNF3-AMACR	0	0	0	5p13.2	0	0	0	0	0	0	0	0	0	0	0	0	0	0	0	0	0	0	0	0	0	0	0	0	0	0	0	0
5	33995896	33995896	A	C	ncRNA_intronic	C1QTNF3-AMACR	0	0	0	5p13.2	0	0	0	0	0	0	0	0	0	0	0	0	0	0	0	0	0	0	0	0	0	0	0	0	0	0	0	0
5	33996100	33996100	A	G	ncRNA_intronic	C1QTNF3-AMACR	0	0	0	5p13.2	0	0	0	0	0	0	0	0	0	0	0	0	0	0	0	0	0	0	0	0	0	0	0	0	0	0	0	0
5	33997223	33997223	T	C	ncRNA_intronic	C1QTNF3-AMACR	0	0	0	5p13.2	0	0	0	0	0	0	0	0	0	0	0	0	0	0	0	0	0	0	0	0	0	0	0	0	0	0	0	0
5	33998773	33998773	A	G	exonic	AMACR	0	synonymous SNV	AMACR:NM_203382:exon3:c.C551C:p.T184T,AMACR:NM_001167595:exon4:c.C712C:p.P238P,AMACR:NM_014324:exon4:c.C712C:p.P238P	5p13.2	0	0	0	0	0	0	0	0	0	0	0	0	0	0	0	0	0	0	0	0	0	0	0	0	0	0	0	0
5	33999575	33999575	G	A	ncRNA_intronic	C1QTNF3-AMACR	0	0	0	5p13.2	0	0	0	0	0	0	0	0	0	0	0	0	0	0	0	0	0	0	0	0	0	0	0	0	0	0	0	0
5	34004770	34004770	C	G	exonic	AMACR	0	synonymous SNV	AMACR:NM_001167595:exon3:c.C461C:p.A154A,AMACR:NM_014324:exon3:c.C461C:p.A154A	5p13.2	0	0	0	0	0	0	0	0	0	0	0	0	0	0	0	0	0	0	0	0	0	0	0	0	0	0	0	0
5	34005180	34005180	C	T	ncRNA_intronic	C1QTNF3-AMACR	0	0	0	5p13.2	0	0	0	0	0	0	0	0	0	0	0	0	0	0	0	0	0	0	0	0	0	0	0	0	0	0	0	0
5	34005253	34005253	A	C	ncRNA_intronic	C1QTNF3-AMACR	0	0	0	5p13.2	0	0	0	0	0	0	0	0	0	0	0	0	0	0	0	0	0	0	0	0	0	0	0	0	0	0	0	0
5	34005524	34005524	C	T	ncRNA_intronic	C1QTNF3-AMACR	0	0	0	5p13.2	0	0	0	0	0	0	0	0	0	0	0	0	0	0	0	0	0	0	0	0	0	0	0	0	0	0	0	0
5	34005820	34005820	T	G	ncRNA_intronic	C1QTNF3-AMACR	0	0	0	5p13.2	0	0	0	0	0	0	0	0	0	0	0	0	0	0	0	0	0	0	0	0	0	0	0	0	0	0	0	0
5	34007858	34007858	T	C	ncRNA_intronic	C1QTNF3-AMACR	0	0	0	5p13.2	0	0	0	0	0	0	0	0	0	0	0	0	0	0	0	0	0	0	0	0	0	0	0	0	0	0	0	0
5	34008146	34008146	C	G	ncRNA_intronic	C1QTNF3-AMACR	0	0	0	5p13.2	0	0	0	0	0	0	0	0	0	0	0	0	0	0	0	0	0	0	0	0	0	0	0	0	0	0	0	0
5	34008276	34008276	A	C	ncRNA_intronic	C1QTNF3-AMACR	0	0	0	5p13.2	0	0	0	0	0	0	0	0	0	0	0	0	0	0	0	0	0	0	0	0	0	0	0	0	0	0	0	0
5	34009759	34009759	A	C	ncRNA_intronic	C1QTNF3-AMACR	0	0	0	5p13.2	0	0	0	0	0	0	0	0	0	0	0	0	0	0	0	0	0	0	0	0	0	0	0	0	0	0	0	0
5	43442436	43442436	A	G	intergenic	CCL28,C5orf28	dist=29943;dist=1918	0	0	5p12	0	0	0	0	0	0	0	0	0	0	0	0	0	0	0	0	0	0	0	0	0	0	0	0	0	0	0	0
5	43443092	43443092	T	C	intergenic	CCL28,C5orf28	dist=30599;dist=1262	0	0	5p12	0	0	0	0	0	0	0	0	0	0	0	0	0	0	0	0	0	0	0	0	0	0	0	0	0	0	0	0
5	43443735	43443735	C	CACA	downstream	C5orf28	0	0	0	5p12	0	0	0	0	0	0	0	0	0	0	0	0	0	0	0	0	0	0	0	0	0	0	0	0	0	0	0	0
5	43445407	43445407	C	T	UTR3	C5orf28	NM_022483:c.*917G>A	0	0	5p12	0	0	0	0	0	0	0	0	0	0	0	0	0	0	0	0	0	0	0	0	0	0	0	0	0	0	0	0
5	43446981	43446981	A	G	intronic	C5orf28	0	0	0	5p12	0	0	0	0	0	0	0	0	0	0	0	0	0	0	0	0	0	0	0	0	0	0	0	0	0	0	0	0
5	43453238	43453238	A	G	intronic	C5orf28	0	0	0	5p12	0	0	0	0	0	0	0	0	0	0	0	0	0	0	0	0	0	0	0	0	0	0	0	0	0	0	0	0
5	43459023	43459023	C	G	intronic	C5orf28	0	0	0	5p12	0	0	0	0	0	0	0	0	0	0	0	0	0	0	0	0	0	0	0	0	0	0	0	0	0	0	0	0
5	43461349	43461349	T	C	intronic	C5orf28	0	0	0	5p12	0	0	0	0	0	0	0	0	0	0	0	0	0	0	0	0	0	0	0	0	0	0	0	0	0	0	0	0
5	43473588	43473588	C	T	intronic	C5orf28	0	0	0	5p12	0	0	0	0	0	0	0	0	0	0	0	0	0	0	0	0	0	0	0	0	0	0	0	0	0	0	0	0
5	43479096	43479096	G	T	intronic	C5orf28	0	0	0	5p12	0	0	0	0	0	0	0	0	0	0	0	0	0	0	0	0	0	0	0	0	0	0	0	0	0	0	0	0
5	172657305	172657305	A	G	intergenic	BNIP1,NKX2-5	dist=65915;dist=1802	0	0	5q35.1	0	0	0	0	0	0	0	0	0	0	0	0	0	0	0	0	0	0	0	0	0	0	0	0	0	0	0	0
5	172658581	172658581	A	C	downstream	NKX2-5	0	0	0	5q35.1	0	0	0	0	0	0	0	0	0	0	0	0	0	0	0	0	0	0	0	0	0	0	0	0	0	0	0	0
5	172658806	172658806	A	T	downstream	NKX2-5	0	0	0	5q35.1	0	0	0	0	0	0	0	0	0	0	0	0	0	0	0	0	0	0	0	0	0	0	0	0	0	0	0	0
5	172659671	172659671	C	G	exonic	NKX2-5	0	synonymous SNV	NKX2-5:NM_004387:exon2:c.C876C:p.F292F	5q35.1	0	0	0	0	0	0	0	0	0	0	0	0	0	0	0	0	0	0	0	0	0	0	0	0	0	0	0	0
5	172660004	172660004	T	C	exonic	NKX2-5	0	synonymous SNV	NKX2-5:NM_004387:exon2:c.G543G:p.Q181Q	5q35.1	0	0	0	0	0	0	0	0	0	0	0	0	0	0	0	0	0	0	0	0	0	0	0	0	0	0	0	0
5	172660519	172660519	T	A	intronic	NKX2-5	0	0	0	5q35.1	0	0	0	0	0	0	0	0	0	0	0	0	0	0	0	0	0	0	0	0	0	0	0	0	0	0	0	0
5	172660617	172660617	T	A	intronic	NKX2-5	0	0	0	5q35.1	0	0	0	0	0	0	0	0	0	0	0	0	0	0	0	0	0	0	0	0	0	0	0	0	0	0	0	0
5	172662830	172662830	A	G	upstream	NKX2-5	0	0	0	5q35.1	0	0	0	0	0	0	0	0	0	0	0	0	0	0	0	0	0	0	0	0	0	0	0	0	0	0	0	0
5	172663074	172663074	G	C	upstream	NKX2-5	0	0	0	5q35.1	0	0	0	0	0	0	0	0	0	0	0	0	0	0	0	0	0	0	0	0	0	0	0	0	0	0	0	0
5	172663333	172663333	A	T	intergenic	NKX2-5,STC2	dist=1018;dist=78393	0	0	5q35.1	0	0	0	0	0	0	0	0	0	0	0	0	0	0	0	0	0	0	0	0	0	0	0	0	0	0	0	0
5	172664244	172664244	A	G	intergenic	NKX2-5,STC2	dist=1929;dist=77482	0	0	5q35.1	0	0	0	0	0	0	0	0	0	0	0	0	0	0	0	0	0	0	0	0	0	0	0	0	0	0	0	0
6	29452589	29452589	T	TTTATA	intergenic	OR2H1,MAS1L	dist=20490;dist=1954	0	0	6p22.1	0	0	0	0	0	0	0	0	0	0	0	0	0	0	0	0	0	0	0	0	0	0	0	0	0	0	0	0
6	29453389	29453389	T	C	intergenic	OR2H1,MAS1L	dist=21290;dist=1154	0	0	6p22.1	0	0	0	0	0	0	0	0	0	0	0	0	0	0	0	0	0	0	0	0	0	0	0	0	0	0	0	0
6	29455326	29455326	G	A	exonic	MAS1L	0	synonymous SNV	MAS1L:NM_052967:exon1:c.T354T:p.A118A	6p22.1	0	0	0	0	0	0	0	0	0	0	0	0	0	0	0	0	0	0	0	0	0	0	0	0	0	0	0	0
6	29455355	29455355	A	T	exonic	MAS1L	0	synonymous SNV	MAS1L:NM_052967:exon1:c.A325A:p.M109M	6p22.1	0	0	0	0	0	0	0	0	0	0	0	0	0	0	0	0	0	0	0	0	0	0	0	0	0	0	0	0
6	29455465	29455465	A	G	exonic	MAS1L	0	synonymous SNV	MAS1L:NM_052967:exon1:c.C215C:p.A72A	6p22.1	0	0	0	0	0	0	0	0	0	0	0	0	0	0	0	0	0	0	0	0	0	0	0	0	0	0	0	0
6	29455851	29455851	A	G	upstream	MAS1L	0	0	0	6p22.1	0	0	0	0	0	0	0	0	0	0	0	0	0	0	0	0	0	0	0	0	0	0	0	0	0	0	0	0
6	29455949	29455949	T	C	upstream	MAS1L	0	0	0	6p22.1	0	0	0	0	0	0	0	0	0	0	0	0	0	0	0	0	0	0	0	0	0	0	0	0	0	0	0	0
6	29455955	29455955	G	T	upstream	MAS1L	0	0	0	6p22.1	0	0	0	0	0	0	0	0	0	0	0	0	0	0	0	0	0	0	0	0	0	0	0	0	0	0	0	0
6	29456188	29456188	A	T	upstream	MAS1L	0	0	0	6p22.1	0	0	0	0	0	0	0	0	0	0	0	0	0	0	0	0	0	0	0	0	0	0	0	0	0	0	0	0
6	29456482	29456482	A	G	upstream	MAS1L	0	0	0	6p22.1	0	0	0	0	0	0	0	0	0	0	0	0	0	0	0	0	0	0	0	0	0	0	0	0	0	0	0	0
6	29456505	29456505	T	C	upstream	MAS1L	0	0	0	6p22.1	0	0	0	0	0	0	0	0	0	0	0	0	0	0	0	0	0	0	0	0	0	0	0	0	0	0	0	0
6	29456874	29456874	A	G	intergenic	MAS1L,LINC01015	dist=1195;dist=40309	0	0	6p22.1	0	0	0	0	0	0	0	0	0	0	0	0	0	0	0	0	0	0	0	0	0	0	0	0	0	0	0	0
6	29457425	29457425	A	G	intergenic	MAS1L,LINC01015	dist=1746;dist=39758	0	0	6p22.1	0	0	0	0	0	0	0	0	0	0	0	0	0	0	0	0	0	0	0	0	0	0	0	0	0	0	0	0
6	29457507	29457507	A	T	intergenic	MAS1L,LINC01015	dist=1828;dist=39676	0	0	6p22.1	0	0	0	0	0	0	0	0	0	0	0	0	0	0	0	0	0	0	0	0	0	0	0	0	0	0	0	0
6	30584868	30584868	T	C	intronic	PPP1R10	0	0	0	6p21.33	0	0	0	0	0	0	0	0	0	0	0	0	0	0	0	0	0	0	0	0	0	0	0	0	0	0	0	0
6	30585069	30585069	T	C	UTR5	PPP1R10	NM_002714:c.-7348A>G	0	0	6p21.33	0	0	0	0	0	0	0	0	0	0	0	0	0	0	0	0	0	0	0	0	0	0	0	0	0	0	0	0
6	30585409	30585409	T	C	upstream	MRPS18B,PPP1R10	0	0	0	6p21.33	0	0	0	0	0	0	0	0	0	0	0	0	0	0	0	0	0	0	0	0	0	0	0	0	0	0	0	0
6	30586577	30586577	A	G	intronic	MRPS18B	0	0	0	6p21.33	0	0	0	0	0	0	0	0	0	0	0	0	0	0	0	0	0	0	0	0	0	0	0	0	0	0	0	0
6	30588093	30588093	C	CA	intronic	MRPS18B	0	0	0	6p21.33	0	0	0	0	0	0	0	0	0	0	0	0	0	0	0	0	0	0	0	0	0	0	0	0	0	0	0	0
6	30588104	30588104	A	T	intronic	MRPS18B	0	0	0	6p21.33	0	0	0	0	0	0	0	0	0	0	0	0	0	0	0	0	0	0	0	0	0	0	0	0	0	0	0	0
6	30588286	30588286	T	G	intronic	MRPS18B	0	0	0	6p21.33	0	0	0	0	0	0	0	0	0	0	0	0	0	0	0	0	0	0	0	0	0	0	0	0	0	0	0	0
6	30588689	30588689	T	C	intronic	MRPS18B	0	0	0	6p21.33	0	0	0	0	0	0	0	0	0	0	0	0	0	0	0	0	0	0	0	0	0	0	0	0	0	0	0	0
6	30589566	30589566	CA	C	0	0	0	0	0	0	0	0	0	0	0	0	0	0	0	0	0	0	0	0	0	0	0	0	0	0	0	0	0	0	0	0	0	0
6	30590761	30590761	C	T	intronic	MRPS18B	0	0	0	6p21.33	0	0	0	0	0	0	0	0	0	0	0	0	0	0	0	0	0	0	0	0	0	0	0	0	0	0	0	0
6	30591004	30591004	T	C	intronic	MRPS18B	0	0	0	6p21.33	0	0	0	0	0	0	0	0	0	0	0	0	0	0	0	0	0	0	0	0	0	0	0	0	0	0	0	0
6	30591129	30591129	G	A	intronic	MRPS18B	0	0	0	6p21.33	0	0	0	0	0	0	0	0	0	0	0	0	0	0	0	0	0	0	0	0	0	0	0	0	0	0	0	0
6	30591381	30591381	G	A	intronic	MRPS18B	0	0	0	6p21.33	0	0	0	0	0	0	0	0	0	0	0	0	0	0	0	0	0	0	0	0	0	0	0	0	0	0	0	0
6	30591602	30591602	A	G	intronic	MRPS18B	0	0	0	6p21.33	0	0	0	0	0	0	0	0	0	0	0	0	0	0	0	0	0	0	0	0	0	0	0	0	0	0	0	0
6	30591718	30591718	G	A	intronic	MRPS18B	0	0	0	6p21.33	0	0	0	0	0	0	0	0	0	0	0	0	0	0	0	0	0	0	0	0	0	0	0	0	0	0	0	0
6	30591869	30591869	A	G	intronic	MRPS18B	0	0	0	6p21.33	0	0	0	0	0	0	0	0	0	0	0	0	0	0	0	0	0	0	0	0	0	0	0	0	0	0	0	0
6	30592398	30592398	T	C	intronic	MRPS18B	0	0	0	6p21.33	0	0	0	0	0	0	0	0	0	0	0	0	0	0	0	0	0	0	0	0	0	0	0	0	0	0	0	0
6	30592409	30592409	T	G	intronic	MRPS18B	0	0	0	6p21.33	0	0	0	0	0	0	0	0	0	0	0	0	0	0	0	0	0	0	0	0	0	0	0	0	0	0	0	0
6	30593528	30593528	T	C	exonic	MRPS18B	0	synonymous SNV	MRPS18B:NM_014046:exon7:c.C731C:p.A244A	6p21.33	0	0	0	0	0	0	0	0	0	0	0	0	0	0	0	0	0	0	0	0	0	0	0	0	0	0	0	0
6	30593807	30593807	T	C	UTR3	MRPS18B	NM_014046:c.*233T>C	0	0	6p21.33	0	0	0	0	0	0	0	0	0	0	0	0	0	0	0	0	0	0	0	0	0	0	0	0	0	0	0	0
6	30654391	30654391	C	G	UTR5	PPP1R18	NM_133471:c.-596G>C	0	0	6p21.33	0	0	0	0	0	0	0	0	0	0	0	0	0	0	0	0	0	0	0	0	0	0	0	0	0	0	0	0
6	30655568	30655568	A	G	UTR5	PPP1R18	NM_133471:c.-1773T>C	0	0	6p21.33	0	0	0	0	0	0	0	0	0	0	0	0	0	0	0	0	0	0	0	0	0	0	0	0	0	0	0	0
6	30656095	30656095	A	G	UTR3	NRM	NM_001270710:c.*428T>C,NM_001270709:c.*343T>C,NM_001270708:c.*641T>C,NM_001270707:c.*343T>C,NM_007243:c.*343T>C	0	0	6p21.33	0	0	0	0	0	0	0	0	0	0	0	0	0	0	0	0	0	0	0	0	0	0	0	0	0	0	0	0
6	30656153	30656153	A	G	UTR3	NRM	NM_001270710:c.*370T>C,NM_001270709:c.*285T>C,NM_001270708:c.*583T>C,NM_001270707:c.*285T>C,NM_007243:c.*285T>C	0	0	6p21.33	0	0	0	0	0	0	0	0	0	0	0	0	0	0	0	0	0	0	0	0	0	0	0	0	0	0	0	0
6	30656509	30656509	A	G	exonic	NRM	0	synonymous SNV	NRM:NM_001270709:exon3:c.C541C:p.R181R,NRM:NM_001270707:exon4:c.C736C:p.R246R,NRM:NM_007243:exon5:c.C718C:p.R240R	6p21.33	0	0	0	0	0	0	0	0	0	0	0	0	0	0	0	0	0	0	0	0	0	0	0	0	0	0	0	0
6	30657101	30657101	G	A	exonic	NRM	0	synonymous SNV	NRM:NM_001270707:exon3:c.T477T:p.F159F,NRM:NM_007243:exon4:c.T459T:p.F153F	6p21.33	0	0	0	0	0	0	0	0	0	0	0	0	0	0	0	0	0	0	0	0	0	0	0	0	0	0	0	0
6	30658046	30658046	T	A	intronic	NRM	0	0	0	6p21.33	0	0	0	0	0	0	0	0	0	0	0	0	0	0	0	0	0	0	0	0	0	0	0	0	0	0	0	0
6	30658869	30658869	C	A	UTR5	NRM	NM_001270710:c.-118G>T,NM_001270709:c.-118G>T,NM_001270708:c.-118G>T,NM_001270707:c.-118G>T,NM_007243:c.-118G>T	0	0	6p21.33	0	0	0	0	0	0	0	0	0	0	0	0	0	0	0	0	0	0	0	0	0	0	0	0	0	0	0	0
6	30659816	30659816	T	C	upstream	NRM	0	0	0	6p21.33	0	0	0	0	0	0	0	0	0	0	0	0	0	0	0	0	0	0	0	0	0	0	0	0	0	0	0	0
6	30660852	30660852	T	C	intergenic	NRM,MDC1	dist=1655;dist=6732	0	0	6p21.33	0	0	0	0	0	0	0	0	0	0	0	0	0	0	0	0	0	0	0	0	0	0	0	0	0	0	0	0
6	31460848	31460848	A	G	intergenic	HCG26,MICB	dist=20663;dist=1810	0	0	6p21.33	Score=0.928926;Name=chr6:31355067	0	0	0	0	0	0	0	0	0	0	0	0	0	0	0	0	0	0	0	0	0	0	0	0	0	0	0
6	31461291	31461291	C	G	intergenic	HCG26,MICB	dist=21106;dist=1367	0	0	6p21.33	Score=0.928926;Name=chr6:31355067	0	0	0	0	0	0	0	0	0	0	0	0	0	0	0	0	0	0	0	0	0	0	0	0	0	0	0
6	31461309	31461309	C	T	intergenic	HCG26,MICB	dist=21124;dist=1349	0	0	6p21.33	Score=0.928926;Name=chr6:31355067	0	0	0	0	0	0	0	0	0	0	0	0	0	0	0	0	0	0	0	0	0	0	0	0	0	0	0
6	31461976	31461976	T	C	upstream	MICB	0	0	0	6p21.33	Score=0.928926;Name=chr6:31355067	0	0	0	0	0	0	0	0	0	0	0	0	0	0	0	0	0	0	0	0	0	0	0	0	0	0	0
6	31462764	31462764	A	G	UTR5	MICB	NM_001289160:c.-10656A>G	0	0	6p21.33	Score=0.928926;Name=chr6:31355067	0	0	0	0	0	0	0	0	0	0	0	0	0	0	0	0	0	0	0	0	0	0	0	0	0	0	0
6	31463718	31463718	A	G	intronic	MICB	0	0	0	6p21.33	Score=0.928926;Name=chr6:31355067	0	0	0	0	0	0	0	0	0	0	0	0	0	0	0	0	0	0	0	0	0	0	0	0	0	0	0
6	31463977	31463977	T	C	intronic	MICB	0	0	0	6p21.33	Score=0.928926;Name=chr6:31355067	0	0	0	0	0	0	0	0	0	0	0	0	0	0	0	0	0	0	0	0	0	0	0	0	0	0	0
6	31464736	31464736	T	TG	intronic	MICB	0	0	0	6p21.33	Score=0.928926;Name=chr6:31355067	0	0	0	0	0	0	0	0	0	0	0	0	0	0	0	0	0	0	0	0	0	0	0	0	0	0	0
6	31464818	31464818	G	A	intronic	MICB	0	0	0	6p21.33	Score=0.928926;Name=chr6:31355067	0	0	0	0	0	0	0	0	0	0	0	0	0	0	0	0	0	0	0	0	0	0	0	0	0	0	0
6	31465256	31465256	C	G	intronic	MICB	0	0	0	6p21.33	Score=0.928926;Name=chr6:31355067	0	0	0	0	0	0	0	0	0	0	0	0	0	0	0	0	0	0	0	0	0	0	0	0	0	0	0
6	31465804	31465804	A	G	intronic	MICB	0	0	0	6p21.33	Score=0.928926;Name=chr6:31355067	0	0	0	0	0	0	0	0	0	0	0	0	0	0	0	0	0	0	0	0	0	0	0	0	0	0	0
6	31465932	31465932	T	C	UTR5	MICB	NM_001289161:c.-39T>C,NM_005931:c.-39T>C	0	0	6p21.33	Score=0.928926;Name=chr6:31355067	0	0	0	0	0	0	0	0	0	0	0	0	0	0	0	0	0	0	0	0	0	0	0	0	0	0	0
6	31466638	31466638	C	T	intronic	MICB	0	0	0	6p21.33	Score=0.928926;Name=chr6:31355067	0	0	0	0	0	0	0	0	0	0	0	0	0	0	0	0	0	0	0	0	0	0	0	0	0	0	0
6	31467165	31467165	C	T	intronic	MICB	0	0	0	6p21.33	Score=0.928926;Name=chr6:31355067	0	0	0	0	0	0	0	0	0	0	0	0	0	0	0	0	0	0	0	0	0	0	0	0	0	0	0
6	31469372	31469372	T	G	intronic	MICB	0	0	0	6p21.33	Score=0.928926;Name=chr6:31355067	0	0	0	0	0	0	0	0	0	0	0	0	0	0	0	0	0	0	0	0	0	0	0	0	0	0	0
6	31469482	31469482	A	G	intronic	MICB	0	0	0	6p21.33	Score=0.928926;Name=chr6:31355067	0	0	0	0	0	0	0	0	0	0	0	0	0	0	0	0	0	0	0	0	0	0	0	0	0	0	0
6	31469712	31469712	G	A	intronic	MICB	0	0	0	6p21.33	Score=0.928926;Name=chr6:31355067	0	0	0	0	0	0	0	0	0	0	0	0	0	0	0	0	0	0	0	0	0	0	0	0	0	0	0
6	31469733	31469733	G	A	intronic	MICB	0	0	0	6p21.33	Score=0.928926;Name=chr6:31355067	0	0	0	0	0	0	0	0	0	0	0	0	0	0	0	0	0	0	0	0	0	0	0	0	0	0	0
6	31469879	31469879	A	G	intronic	MICB	0	0	0	6p21.33	Score=0.928926;Name=chr6:31355067	0	0	0	0	0	0	0	0	0	0	0	0	0	0	0	0	0	0	0	0	0	0	0	0	0	0	0
6	31470869	31470869	T	G	intronic	MICB	0	0	0	6p21.33	Score=0.928926;Name=chr6:31355067	0	0	0	0	0	0	0	0	0	0	0	0	0	0	0	0	0	0	0	0	0	0	0	0	0	0	0
6	31471299	31471299	A	C	intronic	MICB	0	0	0	6p21.33	Score=0.928926;Name=chr6:31355067	0	0	0	0	0	0	0	0	0	0	0	0	0	0	0	0	0	0	0	0	0	0	0	0	0	0	0
6	31471939	31471939	ATG	A	0	0	0	0	0	0	0	0	0	0	0	0	0	0	0	0	0	0	0	0	0	0	0	0	0	0	0	0	0	0	0	0	0	0
6	31472215	31472215	C	T	intronic	MICB	0	0	0	6p21.33	Score=0.928926;Name=chr6:31355067	0	0	0	0	0	0	0	0	0	0	0	0	0	0	0	0	0	0	0	0	0	0	0	0	0	0	0
6	31472304	31472304	A	G	intronic	MICB	0	0	0	6p21.33	Score=0.928926;Name=chr6:31355067	0	0	0	0	0	0	0	0	0	0	0	0	0	0	0	0	0	0	0	0	0	0	0	0	0	0	0
6	31472309	31472309	C	T	intronic	MICB	0	0	0	6p21.33	Score=0.928926;Name=chr6:31355067	0	0	0	0	0	0	0	0	0	0	0	0	0	0	0	0	0	0	0	0	0	0	0	0	0	0	0
6	31473164	31473164	A	C	intronic	MICB	0	0	0	6p21.33	Score=0.928926;Name=chr6:31355067	0	0	0	0	0	0	0	0	0	0	0	0	0	0	0	0	0	0	0	0	0	0	0	0	0	0	0
6	31473486	31473486	T	C	exonic	MICB	0	synonymous SNV	MICB:NM_001289160:exon2:c.C67C:p.P23P,MICB:NM_001289161:exon2:c.C163C:p.P55P,MICB:NM_005931:exon2:c.C163C:p.P55P	6p21.33	Score=0.928926;Name=chr6:31355067	0	0	0	0	0	0	0	0	0	0	0	0	0	0	0	0	0	0	0	0	0	0	0	0	0	0	0
6	31474171	31474171	T	C	exonic	MICB	0	synonymous SNV	MICB:NM_001289160:exon3:c.C481C:p.R161R,MICB:NM_001289161:exon3:c.C448C:p.R150R,MICB:NM_005931:exon3:c.C577C:p.R193R	6p21.33	Score=0.928926;Name=chr6:31355067	0	0	0	0	0	0	0	0	0	0	0	0	0	0	0	0	0	0	0	0	0	0	0	0	0	0	0
6	31474808	31474808	C	T	exonic	MICB	0	synonymous SNV	MICB:NM_001289160:exon4:c.T527T:p.M176M,MICB:NM_001289161:exon4:c.T494T:p.M165M,MICB:NM_005931:exon4:c.T623T:p.M208M	6p21.33	Score=0.928926;Name=chr6:31355067	0	0	0	0	0	0	0	0	0	0	0	0	0	0	0	0	0	0	0	0	0	0	0	0	0	0	0
6	31478039	31478039	C	T	UTR3	MICB	NM_001289160:c.*353C>T,NM_001289161:c.*353C>T,NM_005931:c.*353C>T	0	0	6p21.33	0	0	0	0	0	0	0	0	0	0	0	0	0	0	0	0	0	0	0	0	0	0	0	0	0	0	0	0
6	31478752	31478752	C	G	UTR3	MICB	NM_001289160:c.*1066C>G,NM_001289161:c.*1066C>G,NM_005931:c.*1066C>G	0	0	6p21.33	0	0	0	0	0	0	0	0	0	0	0	0	0	0	0	0	0	0	0	0	0	0	0	0	0	0	0	0
6	31479433	31479433	T	G	downstream	MICB	0	0	0	6p21.33	0	0	0	0	0	0	0	0	0	0	0	0	0	0	0	0	0	0	0	0	0	0	0	0	0	0	0	0
6	31480263	31480263	C	T	intergenic	MICB,MCCD1	dist=1362;dist=16476	0	0	6p21.33	0	0	0	0	0	0	0	0	0	0	0	0	0	0	0	0	0	0	0	0	0	0	0	0	0	0	0	0
6	31480268	31480268	C	T	intergenic	MICB,MCCD1	dist=1367;dist=16471	0	0	6p21.33	0	0	0	0	0	0	0	0	0	0	0	0	0	0	0	0	0	0	0	0	0	0	0	0	0	0	0	0
6	31480689	31480689	A	G	intergenic	MICB,MCCD1	dist=1788;dist=16050	0	0	6p21.33	0	0	0	0	0	0	0	0	0	0	0	0	0	0	0	0	0	0	0	0	0	0	0	0	0	0	0	0
6	31480787	31480787	C	T	intergenic	MICB,MCCD1	dist=1886;dist=15952	0	0	6p21.33	0	0	0	0	0	0	0	0	0	0	0	0	0	0	0	0	0	0	0	0	0	0	0	0	0	0	0	0
6	31480881	31480881	T	C	intergenic	MICB,MCCD1	dist=1980;dist=15858	0	0	6p21.33	0	0	0	0	0	0	0	0	0	0	0	0	0	0	0	0	0	0	0	0	0	0	0	0	0	0	0	0
6	31948091	31948091	C	G	intronic	STK19	0	0	0	6p21.33	0	0	0	0	0	0	0	0	0	0	0	0	0	0	0	0	0	0	0	0	0	0	0	0	0	0	0	0
6	31948659	31948659	C	T	intronic	STK19	0	0	0	6p21.33	Score=0.998892;Name=chr6:31981046	0	0	0	0	0	0	0	0	0	0	0	0	0	0	0	0	0	0	0	0	0	0	0	0	0	0	0
6	32553911	32553911	A	G	intronic	HLA-DRB1	0	0	0	6p21.32	Score=0.894509;Name=chr6:32478095	0	0	0	0	0	0	0	0	0	0	0	0	0	0	0	0	0	0	0	0	0	0	0	0	0	0	0
6	32555522	32555522	G	T	intronic	HLA-DRB1	0	0	0	6p21.32	Score=0.894509;Name=chr6:32478095	0	0	0	0	0	0	0	0	0	0	0	0	0	0	0	0	0	0	0	0	0	0	0	0	0	0	0
6	32555951	32555951	A	G	intronic	HLA-DRB1	0	0	0	6p21.32	Score=0.894509;Name=chr6:32478095	0	0	0	0	0	0	0	0	0	0	0	0	0	0	0	0	0	0	0	0	0	0	0	0	0	0	0
6	32557559	32557559	T	C	UTR5	HLA-DRB1	NM_001243965:c.-40A>G,NM_002124:c.-40A>G	0	0	6p21.32	Score=0.894509;Name=chr6:32478095	0	0	0	0	0	0	0	0	0	0	0	0	0	0	0	0	0	0	0	0	0	0	0	0	0	0	0
6	32558423	32558423	G	A	upstream	HLA-DRB1	0	0	0	6p21.32	Score=0.894509;Name=chr6:32478095	0	0	0	0	0	0	0	0	0	0	0	0	0	0	0	0	0	0	0	0	0	0	0	0	0	0	0
6	32559488	32559488	C	T	intergenic	HLA-DRB1,HLA-DQA1	dist=1875;dist=45695	0	0	6p21.32	0	0	0	0	0	0	0	0	0	0	0	0	0	0	0	0	0	0	0	0	0	0	0	0	0	0	0	0
6	32806553	32806553	A	G	UTR5	TAP2	NM_001290043:c.-543T>C	0	0	6p21.32	0	0	0	0	0	0	0	0	0	0	0	0	0	0	0	0	0	0	0	0	0	0	0	0	0	0	0	0
6	32806633	32806633	T	C	upstream	TAP2	0	0	0	6p21.32	0	0	0	0	0	0	0	0	0	0	0	0	0	0	0	0	0	0	0	0	0	0	0	0	0	0	0	0
6	32807216	32807216	T	G	upstream	TAP2	0	0	0	6p21.32	0	0	0	0	0	0	0	0	0	0	0	0	0	0	0	0	0	0	0	0	0	0	0	0	0	0	0	0
6	32808073	32808073	G	A	downstream	PSMB8	0	0	0	6p21.32	0	0	0	0	0	0	0	0	0	0	0	0	0	0	0	0	0	0	0	0	0	0	0	0	0	0	0	0
6	32808459	32808459	A	C	downstream	PSMB8	0	0	0	6p21.32	0	0	0	0	0	0	0	0	0	0	0	0	0	0	0	0	0	0	0	0	0	0	0	0	0	0	0	0
6	32808596	32808596	T	C	UTR3	PSMB8	NM_148919:c.*140A>G,NM_004159:c.*140A>G	0	0	6p21.32	0	0	0	0	0	0	0	0	0	0	0	0	0	0	0	0	0	0	0	0	0	0	0	0	0	0	0	0
6	32808696	32808696	A	G	UTR3	PSMB8	NM_148919:c.*40T>C,NM_004159:c.*40T>C	0	0	6p21.32	0	0	0	0	0	0	0	0	0	0	0	0	0	0	0	0	0	0	0	0	0	0	0	0	0	0	0	0
6	32808712	32808712	A	C	UTR3	PSMB8	NM_148919:c.*24T>G,NM_004159:c.*24T>G	0	0	6p21.32	0	0	0	0	0	0	0	0	0	0	0	0	0	0	0	0	0	0	0	0	0	0	0	0	0	0	0	0
6	32808728	32808728	T	C	UTR3	PSMB8	NM_148919:c.*8A>G,NM_004159:c.*8A>G	0	0	6p21.32	0	0	0	0	0	0	0	0	0	0	0	0	0	0	0	0	0	0	0	0	0	0	0	0	0	0	0	0
6	32808984	32808984	G	A	intronic	PSMB8	0	0	0	6p21.32	0	0	0	0	0	0	0	0	0	0	0	0	0	0	0	0	0	0	0	0	0	0	0	0	0	0	0	0
6	32809243	32809243	C	A	intronic	PSMB8	0	0	0	6p21.32	0	0	0	0	0	0	0	0	0	0	0	0	0	0	0	0	0	0	0	0	0	0	0	0	0	0	0	0
6	32809263	32809263	T	C	intronic	PSMB8	0	0	0	6p21.32	0	0	0	0	0	0	0	0	0	0	0	0	0	0	0	0	0	0	0	0	0	0	0	0	0	0	0	0
6	32809696	32809696	T	C	intronic	PSMB8	0	0	0	6p21.32	0	0	0	0	0	0	0	0	0	0	0	0	0	0	0	0	0	0	0	0	0	0	0	0	0	0	0	0
6	32809947	32809947	A	G	exonic	PSMB8	0	synonymous SNV	PSMB8:NM_004159:exon4:c.C489C:p.L163L,PSMB8:NM_148919:exon4:c.C501C:p.L167L	6p21.32	0	0	0	0	0	0	0	0	0	0	0	0	0	0	0	0	0	0	0	0	0	0	0	0	0	0	0	0
6	32810225	32810225	A	G	intronic	PSMB8	0	0	0	6p21.32	0	0	0	0	0	0	0	0	0	0	0	0	0	0	0	0	0	0	0	0	0	0	0	0	0	0	0	0
6	32810792	32810792	T	G	exonic	PSMB8	0	synonymous SNV	PSMB8:NM_004159:exon2:c.C210C:p.T70T,PSMB8:NM_148919:exon2:c.C222C:p.T74T	6p21.32	0	0	0	0	0	0	0	0	0	0	0	0	0	0	0	0	0	0	0	0	0	0	0	0	0	0	0	0
6	32810884	32810884	A	G	intronic	PSMB8	0	0	0	6p21.32	0	0	0	0	0	0	0	0	0	0	0	0	0	0	0	0	0	0	0	0	0	0	0	0	0	0	0	0
6	32811549	32811549	A	G	intronic	PSMB8	0	0	0	6p21.32	0	0	0	0	0	0	0	0	0	0	0	0	0	0	0	0	0	0	0	0	0	0	0	0	0	0	0	0
6	32811723	32811723	T	C	exonic	PSMB8	0	synonymous SNV	PSMB8:NM_148919:exon1:c.G51G:p.S17S	6p21.32	0	0	0	0	0	0	0	0	0	0	0	0	0	0	0	0	0	0	0	0	0	0	0	0	0	0	0	0
6	32812083	32812083	C	A	exonic	PSMB8	0	synonymous SNV	PSMB8:NM_004159:exon1:c.T108T:p.P36P	6p21.32	0	0	0	0	0	0	0	0	0	0	0	0	0	0	0	0	0	0	0	0	0	0	0	0	0	0	0	0
6	32812580	32812580	C	T	ncRNA_exonic	PSMB8-AS1	0	0	0	6p21.32	0	0	0	0	0	0	0	0	0	0	0	0	0	0	0	0	0	0	0	0	0	0	0	0	0	0	0	0
6	32812653	32812653	T	TTG	ncRNA_intronic	PSMB8-AS1	0	0	0	6p21.32	0	0	0	0	0	0	0	0	0	0	0	0	0	0	0	0	0	0	0	0	0	0	0	0	0	0	0	0
6	32812797	32812797	C	T	ncRNA_intronic	PSMB8-AS1	0	0	0	6p21.32	0	0	0	0	0	0	0	0	0	0	0	0	0	0	0	0	0	0	0	0	0	0	0	0	0	0	0	0
6	32812880	32812880	T	G	ncRNA_intronic	PSMB8-AS1	0	0	0	6p21.32	0	0	0	0	0	0	0	0	0	0	0	0	0	0	0	0	0	0	0	0	0	0	0	0	0	0	0	0
6	32813055	32813055	T	G	ncRNA_intronic	PSMB8-AS1	0	0	0	6p21.32	0	0	0	0	0	0	0	0	0	0	0	0	0	0	0	0	0	0	0	0	0	0	0	0	0	0	0	0
6	32813085	32813085	A	G	ncRNA_intronic	PSMB8-AS1	0	0	0	6p21.32	0	0	0	0	0	0	0	0	0	0	0	0	0	0	0	0	0	0	0	0	0	0	0	0	0	0	0	0
6	32813280	32813280	G	T	ncRNA_exonic	PSMB8-AS1	0	0	0	6p21.32	0	0	0	0	0	0	0	0	0	0	0	0	0	0	0	0	0	0	0	0	0	0	0	0	0	0	0	0
6	32813576	32813576	G	T	ncRNA_exonic	PSMB8-AS1	0	0	0	6p21.32	0	0	0	0	0	0	0	0	0	0	0	0	0	0	0	0	0	0	0	0	0	0	0	0	0	0	0	0
6	32813788	32813788	A	G	ncRNA_exonic	PSMB8-AS1	0	0	0	6p21.32	0	0	0	0	0	0	0	0	0	0	0	0	0	0	0	0	0	0	0	0	0	0	0	0	0	0	0	0
6	32814268	32814268	A	G	ncRNA_exonic	PSMB8-AS1	0	0	0	6p21.32	0	0	0	0	0	0	0	0	0	0	0	0	0	0	0	0	0	0	0	0	0	0	0	0	0	0	0	0
6	32814366	32814366	C	G	intronic	TAP1	0	0	0	6p21.32	0	0	0	0	0	0	0	0	0	0	0	0	0	0	0	0	0	0	0	0	0	0	0	0	0	0	0	0
6	41736655	41736655	T	C	intergenic	PGC,FRS3	dist=21516;dist=1259	0	0	6p21.1	0	0	0	0	0	0	0	0	0	0	0	0	0	0	0	0	0	0	0	0	0	0	0	0	0	0	0	0
6	41737562	41737562	T	C	downstream	FRS3	0	0	0	6p21.1	0	0	rs4714512	0	0	0	0	0	0	0	0	0	0	0	0	0	0	0	0	0	0	0	0	0	0	0	0	0
6	41738789	41738789	T	C	exonic	FRS3	0	synonymous SNV	FRS3:NM_006653:exon7:c.G1047G:p.S349S	6p21.1	0	0	0	0	0	0	0	0	0	0	0	0	0	0	0	0	0	0	0	0	0	0	0	0	0	0	0	0
6	41738885	41738885	A	G	exonic	FRS3	0	synonymous SNV	FRS3:NM_006653:exon7:c.C951C:p.A317A	6p21.1	0	0	0	0	0	0	0	0	0	0	0	0	0	0	0	0	0	0	0	0	0	0	0	0	0	0	0	0
6	41739499	41739499	G	A	intronic	FRS3	0	0	0	6p21.1	0	0	0	0	0	0	0	0	0	0	0	0	0	0	0	0	0	0	0	0	0	0	0	0	0	0	0	0
6	41739506	41739506	A	G	intronic	FRS3	0	0	0	6p21.1	0	0	0	0	0	0	0	0	0	0	0	0	0	0	0	0	0	0	0	0	0	0	0	0	0	0	0	0
6	41739712	41739712	T	C	intronic	FRS3	0	0	0	6p21.1	0	0	0	0	0	0	0	0	0	0	0	0	0	0	0	0	0	0	0	0	0	0	0	0	0	0	0	0
6	41740078	41740078	C	G	intronic	FRS3	0	0	0	6p21.1	0	0	0	0	0	0	0	0	0	0	0	0	0	0	0	0	0	0	0	0	0	0	0	0	0	0	0	0
6	41740229	41740229	C	A	intronic	FRS3	0	0	0	6p21.1	0	0	0	0	0	0	0	0	0	0	0	0	0	0	0	0	0	0	0	0	0	0	0	0	0	0	0	0
6	41742676	41742676	C	T	intronic	FRS3	0	0	0	6p21.1	0	0	0	0	0	0	0	0	0	0	0	0	0	0	0	0	0	0	0	0	0	0	0	0	0	0	0	0
6	41743522	41743522	A	G	intronic	FRS3	0	0	0	6p21.1	0	0	0	0	0	0	0	0	0	0	0	0	0	0	0	0	0	0	0	0	0	0	0	0	0	0	0	0
6	41743693	41743693	T	G	intronic	FRS3	0	0	0	6p21.1	0	0	0	0	0	0	0	0	0	0	0	0	0	0	0	0	0	0	0	0	0	0	0	0	0	0	0	0
6	41743883	41743883	A	T	intronic	FRS3	0	0	0	6p21.1	0	0	0	0	0	0	0	0	0	0	0	0	0	0	0	0	0	0	0	0	0	0	0	0	0	0	0	0
6	41743941	41743941	CACAGCAA	C	0	0	0	0	0	0	0	0	0	0	0	0	0	0	0	0	0	0	0	0	0	0	0	0	0	0	0	0	0	0	0	0	0	0
6	41744970	41744970	C	G	intronic	FRS3	0	0	0	6p21.1	0	0	0	0	0	0	0	0	0	0	0	0	0	0	0	0	0	0	0	0	0	0	0	0	0	0	0	0
6	41745327	41745327	C	T	intronic	FRS3	0	0	0	6p21.1	0	0	0	0	0	0	0	0	0	0	0	0	0	0	0	0	0	0	0	0	0	0	0	0	0	0	0	0
6	41746314	41746314	T	A	intronic	FRS3	0	0	0	6p21.1	0	0	0	0	0	0	0	0	0	0	0	0	0	0	0	0	0	0	0	0	0	0	0	0	0	0	0	0
6	41747144	41747144	G	A	intronic	FRS3	0	0	0	6p21.1	0	0	0	0	0	0	0	0	0	0	0	0	0	0	0	0	0	0	0	0	0	0	0	0	0	0	0	0
6	41749017	41749017	C	T	intronic	PRICKLE4	0	0	0	6p21.1	0	0	0	0	0	0	0	0	0	0	0	0	0	0	0	0	0	0	0	0	0	0	0	0	0	0	0	0
6	41749369	41749369	A	G	intronic	PRICKLE4	0	0	0	6p21.1	0	0	0	0	0	0	0	0	0	0	0	0	0	0	0	0	0	0	0	0	0	0	0	0	0	0	0	0
6	41749953	41749953	A	G	intronic	PRICKLE4	0	0	0	6p21.1	0	0	0	0	0	0	0	0	0	0	0	0	0	0	0	0	0	0	0	0	0	0	0	0	0	0	0	0
6	41752730	41752730	A	G	exonic	PRICKLE4	0	synonymous SNV	PRICKLE4:NM_013397:exon5:c.G298G:p.A100A	6p21.1	0	0	0	0	0	0	0	0	0	0	0	0	0	0	0	0	0	0	0	0	0	0	0	0	0	0	0	0
6	41754369	41754369	C	T	intronic	PRICKLE4	0	0	0	6p21.1	0	0	0	0	0	0	0	0	0	0	0	0	0	0	0	0	0	0	0	0	0	0	0	0	0	0	0	0
6	41754543	41754543	T	G	exonic	PRICKLE4	0	synonymous SNV	PRICKLE4:NM_013397:exon8:c.G831G:p.S277S	6p21.1	0	0	0	0	0	0	0	0	0	0	0	0	0	0	0	0	0	0	0	0	0	0	0	0	0	0	0	0
6	41755265	41755265	C	T	UTR5	TOMM6	NM_001134493:c.-171C>T	0	0	6p21.1	0	0	0	0	0	0	0	0	0	0	0	0	0	0	0	0	0	0	0	0	0	0	0	0	0	0	0	0
6	41755330	41755330	T	C	UTR5	TOMM6	NM_001134493:c.-106T>C	0	0	6p21.1	0	0	0	0	0	0	0	0	0	0	0	0	0	0	0	0	0	0	0	0	0	0	0	0	0	0	0	0
6	41755814	41755814	T	TA	intronic	TOMM6	0	0	0	6p21.1	0	0	0	0	0	0	0	0	0	0	0	0	0	0	0	0	0	0	0	0	0	0	0	0	0	0	0	0
6	41755917	41755917	G	C	intronic	TOMM6	0	0	0	6p21.1	0	0	0	0	0	0	0	0	0	0	0	0	0	0	0	0	0	0	0	0	0	0	0	0	0	0	0	0
6	41756230	41756230	A	G	intronic	TOMM6	0	0	0	6p21.1	0	0	0	0	0	0	0	0	0	0	0	0	0	0	0	0	0	0	0	0	0	0	0	0	0	0	0	0
6	53510723	53510723	A	G	intergenic	LINC01564,KLHL31	dist=14531;dist=1976	0	0	6p12.1	0	0	0	0	0	0	0	0	0	0	0	0	0	0	0	0	0	0	0	0	0	0	0	0	0	0	0	0
6	53511107	53511107	T	C	intergenic	LINC01564,KLHL31	dist=14915;dist=1592	0	0	6p12.1	0	0	0	0	0	0	0	0	0	0	0	0	0	0	0	0	0	0	0	0	0	0	0	0	0	0	0	0
6	53511806	53511806	C	T	downstream	KLHL31	0	0	0	6p12.1	0	0	0	0	0	0	0	0	0	0	0	0	0	0	0	0	0	0	0	0	0	0	0	0	0	0	0	0
6	53513012	53513012	C	G	UTR3	KLHL31	NM_001003760:c.*3384G>C	0	0	6p12.1	0	0	0	0	0	0	0	0	0	0	0	0	0	0	0	0	0	0	0	0	0	0	0	0	0	0	0	0
6	53513142	53513142	G	A	UTR3	KLHL31	NM_001003760:c.*3254C>T	0	0	6p12.1	0	0	0	0	0	0	0	0	0	0	0	0	0	0	0	0	0	0	0	0	0	0	0	0	0	0	0	0
6	53513423	53513423	T	C	UTR3	KLHL31	NM_001003760:c.*2973A>G	0	0	6p12.1	0	0	0	0	0	0	0	0	0	0	0	0	0	0	0	0	0	0	0	0	0	0	0	0	0	0	0	0
6	53513578	53513578	A	G	UTR3	KLHL31	NM_001003760:c.*2818T>C	0	0	6p12.1	0	0	0	0	0	0	0	0	0	0	0	0	0	0	0	0	0	0	0	0	0	0	0	0	0	0	0	0
6	53513581	53513581	T	C	UTR3	KLHL31	NM_001003760:c.*2815A>G	0	0	6p12.1	0	0	0	0	0	0	0	0	0	0	0	0	0	0	0	0	0	0	0	0	0	0	0	0	0	0	0	0
6	53513739	53513739	G	A	UTR3	KLHL31	NM_001003760:c.*2657C>T	0	0	6p12.1	0	0	0	0	0	0	0	0	0	0	0	0	0	0	0	0	0	0	0	0	0	0	0	0	0	0	0	0
6	53513838	53513838	A	T	UTR3	KLHL31	NM_001003760:c.*2558T>A	0	0	6p12.1	0	0	0	0	0	0	0	0	0	0	0	0	0	0	0	0	0	0	0	0	0	0	0	0	0	0	0	0
6	53514028	53514028	G	A	UTR3	KLHL31	NM_001003760:c.*2368C>T	0	0	6p12.1	0	0	0	0	0	0	0	0	0	0	0	0	0	0	0	0	0	0	0	0	0	0	0	0	0	0	0	0
6	53514788	53514788	A	T	UTR3	KLHL31	NM_001003760:c.*1608T>A	0	0	6p12.1	0	0	0	0	0	0	0	0	0	0	0	0	0	0	0	0	0	0	0	0	0	0	0	0	0	0	0	0
6	53514854	53514854	C	T	UTR3	KLHL31	NM_001003760:c.*1542G>A	0	0	6p12.1	0	0	0	0	0	0	0	0	0	0	0	0	0	0	0	0	0	0	0	0	0	0	0	0	0	0	0	0
6	53515304	53515304	G	A	UTR3	KLHL31	NM_001003760:c.*1092C>T	0	0	6p12.1	0	0	0	0	0	0	0	0	0	0	0	0	0	0	0	0	0	0	0	0	0	0	0	0	0	0	0	0
6	53515541	53515541	A	G	UTR3	KLHL31	NM_001003760:c.*855T>C	0	0	6p12.1	0	0	0	0	0	0	0	0	0	0	0	0	0	0	0	0	0	0	0	0	0	0	0	0	0	0	0	0
6	53515740	53515740	T	C	UTR3	KLHL31	NM_001003760:c.*656A>G	0	0	6p12.1	0	0	0	0	0	0	0	0	0	0	0	0	0	0	0	0	0	0	0	0	0	0	0	0	0	0	0	0
6	53516586	53516586	T	C	exonic	KLHL31	0	synonymous SNV	KLHL31:NM_001003760:exon3:c.G1715G:p.G572G	6p12.1	0	0	0	0	0	0	0	0	0	0	0	0	0	0	0	0	0	0	0	0	0	0	0	0	0	0	0	0
6	53517073	53517073	C	T	exonic	KLHL31	0	synonymous SNV	KLHL31:NM_001003760:exon3:c.A1228A:p.T410T	6p12.1	0	0	0	0	0	0	0	0	0	0	0	0	0	0	0	0	0	0	0	0	0	0	0	0	0	0	0	0
6	53518439	53518439	T	C	intronic	KLHL31	0	0	0	6p12.1	0	0	0	0	0	0	0	0	0	0	0	0	0	0	0	0	0	0	0	0	0	0	0	0	0	0	0	0
6	53518624	53518624	T	C	intronic	KLHL31	0	0	0	6p12.1	0	0	0	0	0	0	0	0	0	0	0	0	0	0	0	0	0	0	0	0	0	0	0	0	0	0	0	0
6	53518772	53518772	C	CATT	intronic	KLHL31	0	0	0	6p12.1	0	0	0	0	0	0	0	0	0	0	0	0	0	0	0	0	0	0	0	0	0	0	0	0	0	0	0	0
6	53518997	53518997	G	C	exonic	KLHL31	0	synonymous SNV	KLHL31:NM_001003760:exon2:c.G1074G:p.Q358Q	6p12.1	0	0	0	0	0	0	0	0	0	0	0	0	0	0	0	0	0	0	0	0	0	0	0	0	0	0	0	0
6	53519128	53519128	T	A	exonic	KLHL31	0	synonymous SNV	KLHL31:NM_001003760:exon2:c.T943T:p.C315C	6p12.1	0	0	0	0	0	0	0	0	0	0	0	0	0	0	0	0	0	0	0	0	0	0	0	0	0	0	0	0
6	53523022	53523022	C	G	intronic	KLHL31	0	0	0	6p12.1	0	0	0	0	0	0	0	0	0	0	0	0	0	0	0	0	0	0	0	0	0	0	0	0	0	0	0	0
6	53523262	53523262	G	A	intronic	KLHL31	0	0	0	6p12.1	0	0	0	0	0	0	0	0	0	0	0	0	0	0	0	0	0	0	0	0	0	0	0	0	0	0	0	0
6	53523695	53523695	A	G	intronic	KLHL31	0	0	0	6p12.1	0	0	0	0	0	0	0	0	0	0	0	0	0	0	0	0	0	0	0	0	0	0	0	0	0	0	0	0
6	53524763	53524763	T	C	intronic	KLHL31	0	0	0	6p12.1	0	0	0	0	0	0	0	0	0	0	0	0	0	0	0	0	0	0	0	0	0	0	0	0	0	0	0	0
6	53525100	53525100	G	A	intronic	KLHL31	0	0	0	6p12.1	0	0	0	0	0	0	0	0	0	0	0	0	0	0	0	0	0	0	0	0	0	0	0	0	0	0	0	0
6	53525444	53525444	G	T	intronic	KLHL31	0	0	0	6p12.1	0	0	0	0	0	0	0	0	0	0	0	0	0	0	0	0	0	0	0	0	0	0	0	0	0	0	0	0
6	53526769	53526769	C	T	intronic	KLHL31	0	0	0	6p12.1	0	0	0	0	0	0	0	0	0	0	0	0	0	0	0	0	0	0	0	0	0	0	0	0	0	0	0	0
6	53527301	53527301	A	G	intronic	KLHL31	0	0	0	6p12.1	0	0	0	0	0	0	0	0	0	0	0	0	0	0	0	0	0	0	0	0	0	0	0	0	0	0	0	0
6	53527772	53527772	TTAA	T	0	0	0	0	0	0	0	0	0	0	0	0	0	0	0	0	0	0	0	0	0	0	0	0	0	0	0	0	0	0	0	0	0	0
6	53528342	53528342	G	A	intronic	KLHL31	0	0	0	6p12.1	0	0	0	0	0	0	0	0	0	0	0	0	0	0	0	0	0	0	0	0	0	0	0	0	0	0	0	0
6	53528496	53528496	G	A	intronic	KLHL31	0	0	0	6p12.1	0	0	0	0	0	0	0	0	0	0	0	0	0	0	0	0	0	0	0	0	0	0	0	0	0	0	0	0
6	53528612	53528612	A	G	intronic	KLHL31	0	0	0	6p12.1	0	0	0	0	0	0	0	0	0	0	0	0	0	0	0	0	0	0	0	0	0	0	0	0	0	0	0	0
6	53528614	53528614	T	C	intronic	KLHL31	0	0	0	6p12.1	0	0	0	0	0	0	0	0	0	0	0	0	0	0	0	0	0	0	0	0	0	0	0	0	0	0	0	0
6	53529170	53529170	C	A	intronic	KLHL31	0	0	0	6p12.1	0	0	0	0	0	0	0	0	0	0	0	0	0	0	0	0	0	0	0	0	0	0	0	0	0	0	0	0
6	53529493	53529493	A	G	intronic	KLHL31	0	0	0	6p12.1	0	0	0	0	0	0	0	0	0	0	0	0	0	0	0	0	0	0	0	0	0	0	0	0	0	0	0	0
6	53529583	53529583	T	C	intronic	KLHL31	0	0	0	6p12.1	0	0	0	0	0	0	0	0	0	0	0	0	0	0	0	0	0	0	0	0	0	0	0	0	0	0	0	0
6	53530219	53530219	G	A	intronic	KLHL31	0	0	0	6p12.1	0	0	0	0	0	0	0	0	0	0	0	0	0	0	0	0	0	0	0	0	0	0	0	0	0	0	0	0
6	53530785	53530785	G	A	upstream	KLHL31	0	0	0	6p12.1	0	0	0	0	0	0	0	0	0	0	0	0	0	0	0	0	0	0	0	0	0	0	0	0	0	0	0	0
6	53531220	53531220	T	A	upstream	KLHL31	0	0	0	6p12.1	0	0	0	0	0	0	0	0	0	0	0	0	0	0	0	0	0	0	0	0	0	0	0	0	0	0	0	0
6	53531285	53531285	A	C	upstream	KLHL31	0	0	0	6p12.1	0	0	0	0	0	0	0	0	0	0	0	0	0	0	0	0	0	0	0	0	0	0	0	0	0	0	0	0
6	53531922	53531922	A	G	intergenic	KLHL31,LRRC1	dist=1416;dist=127856	0	0	6p12.1	0	0	0	0	0	0	0	0	0	0	0	0	0	0	0	0	0	0	0	0	0	0	0	0	0	0	0	0
6	53532291	53532291	A	G	intergenic	KLHL31,LRRC1	dist=1785;dist=127487	0	0	6p12.1	0	0	0	0	0	0	0	0	0	0	0	0	0	0	0	0	0	0	0	0	0	0	0	0	0	0	0	0
6	88755687	88755687	C	T	intergenic	LOC101928911,SPACA1	dist=134238;dist=1820	0	0	6q15	0	0	0	0	0	0	0	0	0	0	0	0	0	0	0	0	0	0	0	0	0	0	0	0	0	0	0	0
6	88756128	88756128	C	T	intergenic	LOC101928911,SPACA1	dist=134679;dist=1379	0	0	6q15	0	0	0	0	0	0	0	0	0	0	0	0	0	0	0	0	0	0	0	0	0	0	0	0	0	0	0	0
6	88757241	88757241	T	G	upstream	SPACA1	0	0	0	6q15	0	0	0	0	0	0	0	0	0	0	0	0	0	0	0	0	0	0	0	0	0	0	0	0	0	0	0	0
6	88757270	88757270	C	T	upstream	SPACA1	0	0	0	6q15	0	0	0	0	0	0	0	0	0	0	0	0	0	0	0	0	0	0	0	0	0	0	0	0	0	0	0	0
6	88757294	88757294	A	G	upstream	SPACA1	0	0	0	6q15	0	0	0	0	0	0	0	0	0	0	0	0	0	0	0	0	0	0	0	0	0	0	0	0	0	0	0	0
6	88757704	88757704	A	G	exonic	SPACA1	0	synonymous SNV	SPACA1:NM_030960:exon1:c.G81G:p.A27A	6q15	0	0	0	0	0	0	0	0	0	0	0	0	0	0	0	0	0	0	0	0	0	0	0	0	0	0	0	0
6	88758100	88758100	T	G	intronic	SPACA1	0	0	0	6q15	0	0	0	0	0	0	0	0	0	0	0	0	0	0	0	0	0	0	0	0	0	0	0	0	0	0	0	0
6	88759310	88759310	T	C	intronic	SPACA1	0	0	0	6q15	0	0	0	0	0	0	0	0	0	0	0	0	0	0	0	0	0	0	0	0	0	0	0	0	0	0	0	0
6	88759587	88759587	A	G	intronic	SPACA1	0	0	0	6q15	0	0	0	0	0	0	0	0	0	0	0	0	0	0	0	0	0	0	0	0	0	0	0	0	0	0	0	0
6	88759627	88759627	A	G	intronic	SPACA1	0	0	0	6q15	0	0	0	0	0	0	0	0	0	0	0	0	0	0	0	0	0	0	0	0	0	0	0	0	0	0	0	0
6	88759941	88759941	T	G	intronic	SPACA1	0	0	0	6q15	0	0	0	0	0	0	0	0	0	0	0	0	0	0	0	0	0	0	0	0	0	0	0	0	0	0	0	0
6	88760596	88760596	A	G	intronic	SPACA1	0	0	0	6q15	0	0	0	0	0	0	0	0	0	0	0	0	0	0	0	0	0	0	0	0	0	0	0	0	0	0	0	0
6	88761180	88761180	G	A	intronic	SPACA1	0	0	0	6q15	0	0	0	0	0	0	0	0	0	0	0	0	0	0	0	0	0	0	0	0	0	0	0	0	0	0	0	0
6	88764053	88764053	T	A	intronic	SPACA1	0	0	0	6q15	0	0	0	0	0	0	0	0	0	0	0	0	0	0	0	0	0	0	0	0	0	0	0	0	0	0	0	0
6	88764590	88764590	A	G	intronic	SPACA1	0	0	0	6q15	0	0	0	0	0	0	0	0	0	0	0	0	0	0	0	0	0	0	0	0	0	0	0	0	0	0	0	0
6	88765859	88765859	A	G	intronic	SPACA1	0	0	0	6q15	0	0	0	0	0	0	0	0	0	0	0	0	0	0	0	0	0	0	0	0	0	0	0	0	0	0	0	0
6	88766164	88766164	G	T	intronic	SPACA1	0	0	0	6q15	0	0	0	0	0	0	0	0	0	0	0	0	0	0	0	0	0	0	0	0	0	0	0	0	0	0	0	0
6	88766287	88766287	A	G	intronic	SPACA1	0	0	0	6q15	0	0	0	0	0	0	0	0	0	0	0	0	0	0	0	0	0	0	0	0	0	0	0	0	0	0	0	0
6	88766590	88766590	T	C	intronic	SPACA1	0	0	0	6q15	0	0	0	0	0	0	0	0	0	0	0	0	0	0	0	0	0	0	0	0	0	0	0	0	0	0	0	0
6	88772167	88772167	C	T	intronic	SPACA1	0	0	0	6q15	0	0	0	0	0	0	0	0	0	0	0	0	0	0	0	0	0	0	0	0	0	0	0	0	0	0	0	0
6	88775746	88775746	T	C	intronic	SPACA1	0	0	0	6q15	0	0	0	0	0	0	0	0	0	0	0	0	0	0	0	0	0	0	0	0	0	0	0	0	0	0	0	0
6	88775770	88775770	C	T	intronic	SPACA1	0	0	0	6q15	0	0	0	0	0	0	0	0	0	0	0	0	0	0	0	0	0	0	0	0	0	0	0	0	0	0	0	0
6	88776150	88776150	T	C	UTR3	SPACA1	NM_030960:c.*97T>C	0	0	6q15	0	0	0	0	0	0	0	0	0	0	0	0	0	0	0	0	0	0	0	0	0	0	0	0	0	0	0	0
6	88776614	88776614	C	A	downstream	SPACA1	0	0	0	6q15	0	0	0	0	0	0	0	0	0	0	0	0	0	0	0	0	0	0	0	0	0	0	0	0	0	0	0	0
6	88778022	88778022	C	A	intergenic	SPACA1,CNR1	dist=1472;dist=71563	0	0	6q15	0	0	0	0	0	0	0	0	0	0	0	0	0	0	0	0	0	0	0	0	0	0	0	0	0	0	0	0
6	88778365	88778365	A	G	intergenic	SPACA1,CNR1	dist=1815;dist=71220	0	0	6q15	0	0	0	0	0	0	0	0	0	0	0	0	0	0	0	0	0	0	0	0	0	0	0	0	0	0	0	0
6	106532662	106532662	T	C	intergenic	PREP,PRDM1	dist=681663;dist=1533	0	0	6q21	0	0	0	0	0	0	0	0	0	0	0	0	0	0	0	0	0	0	0	0	0	0	0	0	0	0	0	0
6	106534763	106534763	G	A	intronic	PRDM1	0	0	0	6q21	0	0	0	0	0	0	0	0	0	0	0	0	0	0	0	0	0	0	0	0	0	0	0	0	0	0	0	0
6	106535533	106535533	T	G	intronic	PRDM1	0	0	0	6q21	0	0	0	0	0	0	0	0	0	0	0	0	0	0	0	0	0	0	0	0	0	0	0	0	0	0	0	0
6	106537058	106537058	T	C	intronic	PRDM1	0	0	0	6q21	0	0	0	0	0	0	0	0	0	0	0	0	0	0	0	0	0	0	0	0	0	0	0	0	0	0	0	0
6	106537240	106537240	GA	G	0	0	0	0	0	0	0	0	0	0	0	0	0	0	0	0	0	0	0	0	0	0	0	0	0	0	0	0	0	0	0	0	0	0
6	106537390	106537390	C	T	intronic	PRDM1	0	0	0	6q21	0	0	0	0	0	0	0	0	0	0	0	0	0	0	0	0	0	0	0	0	0	0	0	0	0	0	0	0
6	106537732	106537732	T	C	intronic	PRDM1	0	0	0	6q21	0	0	0	0	0	0	0	0	0	0	0	0	0	0	0	0	0	0	0	0	0	0	0	0	0	0	0	0
6	106538701	106538701	T	A	intronic	PRDM1	0	0	0	6q21	0	0	0	0	0	0	0	0	0	0	0	0	0	0	0	0	0	0	0	0	0	0	0	0	0	0	0	0
6	106539847	106539847	G	A	intronic	PRDM1	0	0	0	6q21	0	0	0	0	0	0	0	0	0	0	0	0	0	0	0	0	0	0	0	0	0	0	0	0	0	0	0	0
6	106539940	106539940	G	A	intronic	PRDM1	0	0	0	6q21	0	0	0	0	0	0	0	0	0	0	0	0	0	0	0	0	0	0	0	0	0	0	0	0	0	0	0	0
6	106540202	106540202	C	T	intronic	PRDM1	0	0	0	6q21	0	0	0	0	0	0	0	0	0	0	0	0	0	0	0	0	0	0	0	0	0	0	0	0	0	0	0	0
6	106541996	106541996	T	C	intronic	PRDM1	0	0	0	6q21	0	0	0	0	0	0	0	0	0	0	0	0	0	0	0	0	0	0	0	0	0	0	0	0	0	0	0	0
6	106542929	106542929	C	A	intronic	PRDM1	0	0	0	6q21	0	0	0	0	0	0	0	0	0	0	0	0	0	0	0	0	0	0	0	0	0	0	0	0	0	0	0	0
6	106546795	106546795	G	A	UTR5	PRDM1	NM_182907:c.-166G>A	0	0	6q21	0	0	0	0	0	0	0	0	0	0	0	0	0	0	0	0	0	0	0	0	0	0	0	0	0	0	0	0
6	106547909	106547909	A	G	intronic	PRDM1	0	0	0	6q21	0	0	0	0	0	0	0	0	0	0	0	0	0	0	0	0	0	0	0	0	0	0	0	0	0	0	0	0
6	106548051	106548051	A	C	intronic	PRDM1	0	0	0	6q21	0	0	0	0	0	0	0	0	0	0	0	0	0	0	0	0	0	0	0	0	0	0	0	0	0	0	0	0
6	106548587	106548587	T	C	intronic	PRDM1	0	0	0	6q21	0	0	0	0	0	0	0	0	0	0	0	0	0	0	0	0	0	0	0	0	0	0	0	0	0	0	0	0
6	106548860	106548860	T	C	intronic	PRDM1	0	0	0	6q21	0	0	0	0	0	0	0	0	0	0	0	0	0	0	0	0	0	0	0	0	0	0	0	0	0	0	0	0
6	106549952	106549952	C	CT	intronic	PRDM1	0	0	0	6q21	0	0	0	0	0	0	0	0	0	0	0	0	0	0	0	0	0	0	0	0	0	0	0	0	0	0	0	0
6	106550417	106550417	G	A	intronic	PRDM1	0	0	0	6q21	0	0	0	0	0	0	0	0	0	0	0	0	0	0	0	0	0	0	0	0	0	0	0	0	0	0	0	0
6	106551088	106551088	A	C	intronic	PRDM1	0	0	0	6q21	0	0	0	0	0	0	0	0	0	0	0	0	0	0	0	0	0	0	0	0	0	0	0	0	0	0	0	0
6	106551434	106551434	T	C	intronic	PRDM1	0	0	0	6q21	0	0	0	0	0	0	0	0	0	0	0	0	0	0	0	0	0	0	0	0	0	0	0	0	0	0	0	0
6	106552329	106552329	A	G	intronic	PRDM1	0	0	0	6q21	0	0	0	0	0	0	0	0	0	0	0	0	0	0	0	0	0	0	0	0	0	0	0	0	0	0	0	0
6	106552853	106552853	T	C	exonic	PRDM1	0	synonymous SNV	PRDM1:NM_182907:exon3:c.C416C:p.P139P,PRDM1:NM_001198:exon5:c.C818C:p.P273P	6q21	0	0	0	0	0	0	0	0	0	0	0	0	0	0	0	0	0	0	0	0	0	0	0	0	0	0	0	0
6	106553592	106553592	A	G	exonic	PRDM1	0	synonymous SNV	PRDM1:NM_182907:exon3:c.G1155G:p.A385A,PRDM1:NM_001198:exon5:c.G1557G:p.A519A	6q21	0	0	0	0	0	0	0	0	0	0	0	0	0	0	0	0	0	0	0	0	0	0	0	0	0	0	0	0
6	106553886	106553886	G	A	intronic	PRDM1	0	0	0	6q21	0	0	0	0	0	0	0	0	0	0	0	0	0	0	0	0	0	0	0	0	0	0	0	0	0	0	0	0
6	106554163	106554163	G	A	intronic	PRDM1	0	0	0	6q21	0	0	0	0	0	0	0	0	0	0	0	0	0	0	0	0	0	0	0	0	0	0	0	0	0	0	0	0
6	116421771	116421771	G	C	upstream	NT5DC1	0	0	0	6q22.1	0	0	0	0	0	0	0	0	0	0	0	0	0	0	0	0	0	0	0	0	0	0	0	0	0	0	0	0
6	116422716	116422716	G	A	intronic	NT5DC1	0	0	0	6q22.1	0	0	0	0	0	0	0	0	0	0	0	0	0	0	0	0	0	0	0	0	0	0	0	0	0	0	0	0
6	116425606	116425606	A	G	intronic	NT5DC1	0	0	0	6q22.1	0	0	0	0	0	0	0	0	0	0	0	0	0	0	0	0	0	0	0	0	0	0	0	0	0	0	0	0
6	116432503	116432503	G	A	intronic	NT5DC1	0	0	0	6q22.1	0	0	0	0	0	0	0	0	0	0	0	0	0	0	0	0	0	0	0	0	0	0	0	0	0	0	0	0
6	116436085	116436085	T	C	intronic	NT5DC1	0	0	0	6q22.1	0	0	0	0	0	0	0	0	0	0	0	0	0	0	0	0	0	0	0	0	0	0	0	0	0	0	0	0
6	116437327	116437327	A	G	intronic	NT5DC1	0	0	0	6q22.1	0	0	0	0	0	0	0	0	0	0	0	0	0	0	0	0	0	0	0	0	0	0	0	0	0	0	0	0
6	116438765	116438765	G	C	intronic	NT5DC1	0	0	0	6q22.1	0	0	0	0	0	0	0	0	0	0	0	0	0	0	0	0	0	0	0	0	0	0	0	0	0	0	0	0
6	116444066	116444066	C	A	intronic	COL10A1,NT5DC1	0	0	0	6q22.1	0	0	0	0	0	0	0	0	0	0	0	0	0	0	0	0	0	0	0	0	0	0	0	0	0	0	0	0
6	116444600	116444600	G	A	intronic	COL10A1,NT5DC1	0	0	0	6q22.1	0	0	0	0	0	0	0	0	0	0	0	0	0	0	0	0	0	0	0	0	0	0	0	0	0	0	0	0
6	116444600	116444600	A	ACTTC	intronic	COL10A1,NT5DC1	0	0	0	6q22.1	0	0	0	0	0	0	0	0	0	0	0	0	0	0	0	0	0	0	0	0	0	0	0	0	0	0	0	0
6	116446198	116446198	T	A	intronic	COL10A1,NT5DC1	0	0	0	6q22.1	0	0	0	0	0	0	0	0	0	0	0	0	0	0	0	0	0	0	0	0	0	0	0	0	0	0	0	0
6	116447374	116447374	T	C	intronic	NT5DC1	0	0	0	6q22.1	0	0	0	0	0	0	0	0	0	0	0	0	0	0	0	0	0	0	0	0	0	0	0	0	0	0	0	0
6	116448113	116448113	A	G	intronic	NT5DC1	0	0	0	6q22.1	0	0	0	0	0	0	0	0	0	0	0	0	0	0	0	0	0	0	0	0	0	0	0	0	0	0	0	0
6	116449677	116449677	A	G	intronic	NT5DC1	0	0	0	6q22.1	0	0	0	0	0	0	0	0	0	0	0	0	0	0	0	0	0	0	0	0	0	0	0	0	0	0	0	0
6	116450316	116450316	T	A	intronic	NT5DC1	0	0	0	6q22.1	0	0	0	0	0	0	0	0	0	0	0	0	0	0	0	0	0	0	0	0	0	0	0	0	0	0	0	0
6	116451502	116451502	A	G	intronic	NT5DC1	0	0	0	6q22.1	0	0	0	0	0	0	0	0	0	0	0	0	0	0	0	0	0	0	0	0	0	0	0	0	0	0	0	0
6	116454425	116454425	G	C	intronic	NT5DC1	0	0	0	6q22.1	0	0	0	0	0	0	0	0	0	0	0	0	0	0	0	0	0	0	0	0	0	0	0	0	0	0	0	0
6	116455111	116455111	C	T	intronic	NT5DC1	0	0	0	6q22.1	0	0	0	0	0	0	0	0	0	0	0	0	0	0	0	0	0	0	0	0	0	0	0	0	0	0	0	0
6	116458732	116458732	C	G	intronic	NT5DC1	0	0	0	6q22.1	0	0	0	0	0	0	0	0	0	0	0	0	0	0	0	0	0	0	0	0	0	0	0	0	0	0	0	0
6	116460395	116460395	GG	TG	0	0	0	0	0	0	0	0	0	0	0	0	0	0	0	0	0	0	0	0	0	0	0	0	0	0	0	0	0	0	0	0	0	0
6	116461089	116461089	A	G	intronic	NT5DC1	0	0	0	6q22.1	0	0	0	0	0	0	0	0	0	0	0	0	0	0	0	0	0	0	0	0	0	0	0	0	0	0	0	0
6	116461195	116461195	C	T	intronic	NT5DC1	0	0	0	6q22.1	0	0	0	0	0	0	0	0	0	0	0	0	0	0	0	0	0	0	0	0	0	0	0	0	0	0	0	0
6	116461628	116461628	G	A	intronic	NT5DC1	0	0	0	6q22.1	0	0	0	0	0	0	0	0	0	0	0	0	0	0	0	0	0	0	0	0	0	0	0	0	0	0	0	0
6	116462275	116462275	T	C	intronic	NT5DC1	0	0	0	6q22.1	0	0	0	0	0	0	0	0	0	0	0	0	0	0	0	0	0	0	0	0	0	0	0	0	0	0	0	0
6	116463887	116463887	C	T	intronic	NT5DC1	0	0	0	6q22.1	0	0	0	0	0	0	0	0	0	0	0	0	0	0	0	0	0	0	0	0	0	0	0	0	0	0	0	0
6	116464830	116464830	C	T	intronic	NT5DC1	0	0	0	6q22.1	0	0	0	0	0	0	0	0	0	0	0	0	0	0	0	0	0	0	0	0	0	0	0	0	0	0	0	0
6	116465431	116465431	T	C	intronic	NT5DC1	0	0	0	6q22.1	0	0	0	0	0	0	0	0	0	0	0	0	0	0	0	0	0	0	0	0	0	0	0	0	0	0	0	0
6	116468839	116468839	G	A	intronic	NT5DC1	0	0	0	6q22.1	0	0	0	0	0	0	0	0	0	0	0	0	0	0	0	0	0	0	0	0	0	0	0	0	0	0	0	0
6	116468874	116468874	T	A	intronic	NT5DC1	0	0	0	6q22.1	0	0	0	0	0	0	0	0	0	0	0	0	0	0	0	0	0	0	0	0	0	0	0	0	0	0	0	0
6	116469013	116469013	A	G	intronic	NT5DC1	0	0	0	6q22.1	0	0	0	0	0	0	0	0	0	0	0	0	0	0	0	0	0	0	0	0	0	0	0	0	0	0	0	0
6	116472757	116472757	T	A	intronic	NT5DC1	0	0	0	6q22.1	0	0	0	0	0	0	0	0	0	0	0	0	0	0	0	0	0	0	0	0	0	0	0	0	0	0	0	0
6	116475076	116475076	A	G	intronic	NT5DC1	0	0	0	6q22.1	0	0	0	0	0	0	0	0	0	0	0	0	0	0	0	0	0	0	0	0	0	0	0	0	0	0	0	0
6	116475594	116475594	C	G	intronic	NT5DC1	0	0	0	6q22.1	0	0	0	0	0	0	0	0	0	0	0	0	0	0	0	0	0	0	0	0	0	0	0	0	0	0	0	0
6	116476067	116476067	G	A	intronic	NT5DC1	0	0	0	6q22.1	0	0	0	0	0	0	0	0	0	0	0	0	0	0	0	0	0	0	0	0	0	0	0	0	0	0	0	0
6	116477422	116477422	T	C	intronic	NT5DC1	0	0	0	6q22.1	0	0	0	0	0	0	0	0	0	0	0	0	0	0	0	0	0	0	0	0	0	0	0	0	0	0	0	0
6	116479997	116479997	A	G	intronic	NT5DC1	0	0	0	6q22.1	0	0	0	0	0	0	0	0	0	0	0	0	0	0	0	0	0	0	0	0	0	0	0	0	0	0	0	0
6	116480475	116480475	T	C	intronic	NT5DC1	0	0	0	6q22.1	0	0	0	0	0	0	0	0	0	0	0	0	0	0	0	0	0	0	0	0	0	0	0	0	0	0	0	0
6	116481495	116481495	T	C	intronic	NT5DC1	0	0	0	6q22.1	0	0	0	0	0	0	0	0	0	0	0	0	0	0	0	0	0	0	0	0	0	0	0	0	0	0	0	0
6	116481981	116481981	G	T	intronic	NT5DC1	0	0	0	6q22.1	0	0	0	0	0	0	0	0	0	0	0	0	0	0	0	0	0	0	0	0	0	0	0	0	0	0	0	0
6	116482938	116482938	T	TAATTTGATGGGAAG	intronic	NT5DC1	0	0	0	6q22.1	0	0	0	0	0	0	0	0	0	0	0	0	0	0	0	0	0	0	0	0	0	0	0	0	0	0	0	0
6	116484453	116484453	G	A	intronic	NT5DC1	0	0	0	6q22.1	0	0	0	0	0	0	0	0	0	0	0	0	0	0	0	0	0	0	0	0	0	0	0	0	0	0	0	0
6	116485316	116485316	G	C	intronic	NT5DC1	0	0	0	6q22.1	0	0	0	0	0	0	0	0	0	0	0	0	0	0	0	0	0	0	0	0	0	0	0	0	0	0	0	0
6	116485488	116485488	G	T	intronic	NT5DC1	0	0	0	6q22.1	0	0	0	0	0	0	0	0	0	0	0	0	0	0	0	0	0	0	0	0	0	0	0	0	0	0	0	0
6	116488566	116488566	G	A	intronic	NT5DC1	0	0	0	6q22.1	0	0	0	0	0	0	0	0	0	0	0	0	0	0	0	0	0	0	0	0	0	0	0	0	0	0	0	0
6	116489791	116489791	T	A	intronic	NT5DC1	0	0	0	6q22.1	0	0	0	0	0	0	0	0	0	0	0	0	0	0	0	0	0	0	0	0	0	0	0	0	0	0	0	0
6	116490635	116490635	T	G	intronic	NT5DC1	0	0	0	6q22.1	0	0	0	0	0	0	0	0	0	0	0	0	0	0	0	0	0	0	0	0	0	0	0	0	0	0	0	0
6	116493346	116493346	C	A	intronic	NT5DC1	0	0	0	6q22.1	0	0	0	0	0	0	0	0	0	0	0	0	0	0	0	0	0	0	0	0	0	0	0	0	0	0	0	0
6	116495034	116495034	A	C	intronic	NT5DC1	0	0	0	6q22.1	0	0	0	0	0	0	0	0	0	0	0	0	0	0	0	0	0	0	0	0	0	0	0	0	0	0	0	0
6	116496907	116496907	G	T	intronic	NT5DC1	0	0	0	6q22.1	0	0	0	0	0	0	0	0	0	0	0	0	0	0	0	0	0	0	0	0	0	0	0	0	0	0	0	0
6	116497574	116497574	C	T	intronic	NT5DC1	0	0	0	6q22.1	0	0	0	0	0	0	0	0	0	0	0	0	0	0	0	0	0	0	0	0	0	0	0	0	0	0	0	0
6	116500889	116500889	C	T	intronic	NT5DC1	0	0	0	6q22.1	0	0	0	0	0	0	0	0	0	0	0	0	0	0	0	0	0	0	0	0	0	0	0	0	0	0	0	0
6	116501769	116501769	T	C	intronic	NT5DC1	0	0	0	6q22.1	0	0	0	0	0	0	0	0	0	0	0	0	0	0	0	0	0	0	0	0	0	0	0	0	0	0	0	0
6	116503893	116503893	A	ATTGT	intronic	NT5DC1	0	0	0	6q22.1	0	0	0	0	0	0	0	0	0	0	0	0	0	0	0	0	0	0	0	0	0	0	0	0	0	0	0	0
6	116503946	116503946	C	T	intronic	NT5DC1	0	0	0	6q22.1	0	0	0	0	0	0	0	0	0	0	0	0	0	0	0	0	0	0	0	0	0	0	0	0	0	0	0	0
6	116504809	116504809	T	A	intronic	NT5DC1	0	0	0	6q22.1	0	0	0	0	0	0	0	0	0	0	0	0	0	0	0	0	0	0	0	0	0	0	0	0	0	0	0	0
6	116509553	116509553	A	G	intronic	NT5DC1	0	0	0	6q22.1	0	0	0	0	0	0	0	0	0	0	0	0	0	0	0	0	0	0	0	0	0	0	0	0	0	0	0	0
6	116510051	116510051	T	G	intronic	NT5DC1	0	0	0	6q22.1	0	0	0	0	0	0	0	0	0	0	0	0	0	0	0	0	0	0	0	0	0	0	0	0	0	0	0	0
6	116511478	116511478	A	G	intronic	NT5DC1	0	0	0	6q22.1	0	0	0	0	0	0	0	0	0	0	0	0	0	0	0	0	0	0	0	0	0	0	0	0	0	0	0	0
6	116513521	116513521	T	G	intronic	NT5DC1	0	0	0	6q22.1	0	0	0	0	0	0	0	0	0	0	0	0	0	0	0	0	0	0	0	0	0	0	0	0	0	0	0	0
6	116515062	116515062	G	A	intronic	NT5DC1	0	0	0	6q22.1	0	0	0	0	0	0	0	0	0	0	0	0	0	0	0	0	0	0	0	0	0	0	0	0	0	0	0	0
6	116515192	116515192	G	A	intronic	NT5DC1	0	0	0	6q22.1	0	0	0	0	0	0	0	0	0	0	0	0	0	0	0	0	0	0	0	0	0	0	0	0	0	0	0	0
6	116516841	116516841	C	A	intronic	NT5DC1	0	0	0	6q22.1	0	0	0	0	0	0	0	0	0	0	0	0	0	0	0	0	0	0	0	0	0	0	0	0	0	0	0	0
6	116517291	116517291	C	T	intronic	NT5DC1	0	0	0	6q22.1	0	0	0	0	0	0	0	0	0	0	0	0	0	0	0	0	0	0	0	0	0	0	0	0	0	0	0	0
6	116518890	116518890	C	T	intronic	NT5DC1	0	0	0	6q22.1	0	0	0	0	0	0	0	0	0	0	0	0	0	0	0	0	0	0	0	0	0	0	0	0	0	0	0	0
6	116520176	116520176	A	T	intronic	NT5DC1	0	0	0	6q22.1	0	0	0	0	0	0	0	0	0	0	0	0	0	0	0	0	0	0	0	0	0	0	0	0	0	0	0	0
6	116521186	116521186	A	G	intronic	NT5DC1	0	0	0	6q22.1	0	0	0	0	0	0	0	0	0	0	0	0	0	0	0	0	0	0	0	0	0	0	0	0	0	0	0	0
6	116521440	116521440	C	A	intronic	NT5DC1	0	0	0	6q22.1	0	0	0	0	0	0	0	0	0	0	0	0	0	0	0	0	0	0	0	0	0	0	0	0	0	0	0	0
6	116525997	116525997	A	G	intronic	NT5DC1	0	0	0	6q22.1	0	0	0	0	0	0	0	0	0	0	0	0	0	0	0	0	0	0	0	0	0	0	0	0	0	0	0	0
6	116526307	116526307	G	A	intronic	NT5DC1	0	0	0	6q22.1	0	0	0	0	0	0	0	0	0	0	0	0	0	0	0	0	0	0	0	0	0	0	0	0	0	0	0	0
6	116528181	116528181	G	GTC	intronic	NT5DC1	0	0	0	6q22.1	0	0	0	0	0	0	0	0	0	0	0	0	0	0	0	0	0	0	0	0	0	0	0	0	0	0	0	0
6	116528822	116528822	C	A	intronic	NT5DC1	0	0	0	6q22.1	0	0	0	0	0	0	0	0	0	0	0	0	0	0	0	0	0	0	0	0	0	0	0	0	0	0	0	0
6	116534597	116534597	T	C	intronic	NT5DC1	0	0	0	6q22.1	0	0	0	0	0	0	0	0	0	0	0	0	0	0	0	0	0	0	0	0	0	0	0	0	0	0	0	0
6	116535455	116535455	G	A	intronic	NT5DC1	0	0	0	6q22.1	0	0	0	0	0	0	0	0	0	0	0	0	0	0	0	0	0	0	0	0	0	0	0	0	0	0	0	0
6	116535633	116535633	G	A	intronic	NT5DC1	0	0	0	6q22.1	0	0	0	0	0	0	0	0	0	0	0	0	0	0	0	0	0	0	0	0	0	0	0	0	0	0	0	0
6	116537731	116537731	C	T	intronic	NT5DC1	0	0	0	6q22.1	0	0	0	0	0	0	0	0	0	0	0	0	0	0	0	0	0	0	0	0	0	0	0	0	0	0	0	0
6	116539334	116539334	C	T	intronic	NT5DC1	0	0	0	6q22.1	0	0	0	0	0	0	0	0	0	0	0	0	0	0	0	0	0	0	0	0	0	0	0	0	0	0	0	0
6	116539701	116539701	T	A	intronic	NT5DC1	0	0	0	6q22.1	0	0	0	0	0	0	0	0	0	0	0	0	0	0	0	0	0	0	0	0	0	0	0	0	0	0	0	0
6	116541708	116541708	A	G	intronic	NT5DC1	0	0	0	6q22.1	0	0	0	0	0	0	0	0	0	0	0	0	0	0	0	0	0	0	0	0	0	0	0	0	0	0	0	0
6	116545770	116545770	C	T	intronic	NT5DC1	0	0	0	6q22.1	0	0	0	0	0	0	0	0	0	0	0	0	0	0	0	0	0	0	0	0	0	0	0	0	0	0	0	0
6	116547012	116547012	A	T	intronic	NT5DC1	0	0	0	6q22.1	0	0	0	0	0	0	0	0	0	0	0	0	0	0	0	0	0	0	0	0	0	0	0	0	0	0	0	0
6	116547575	116547575	G	GT	intronic	NT5DC1	0	0	0	6q22.1	0	0	0	0	0	0	0	0	0	0	0	0	0	0	0	0	0	0	0	0	0	0	0	0	0	0	0	0
6	116549528	116549528	A	G	intronic	NT5DC1	0	0	0	6q22.1	0	0	0	0	0	0	0	0	0	0	0	0	0	0	0	0	0	0	0	0	0	0	0	0	0	0	0	0
6	116552318	116552318	CCG	C	0	0	0	0	0	0	0	0	0	0	0	0	0	0	0	0	0	0	0	0	0	0	0	0	0	0	0	0	0	0	0	0	0	0
6	116555367	116555367	A	C	intronic	NT5DC1	0	0	0	6q22.1	0	0	0	0	0	0	0	0	0	0	0	0	0	0	0	0	0	0	0	0	0	0	0	0	0	0	0	0
6	116556277	116556277	T	A	intronic	NT5DC1	0	0	0	6q22.1	0	0	0	0	0	0	0	0	0	0	0	0	0	0	0	0	0	0	0	0	0	0	0	0	0	0	0	0
6	116557949	116557949	A	G	intronic	NT5DC1	0	0	0	6q22.1	0	0	0	0	0	0	0	0	0	0	0	0	0	0	0	0	0	0	0	0	0	0	0	0	0	0	0	0
6	116558929	116558929	G	A	intronic	NT5DC1	0	0	0	6q22.1	0	0	0	0	0	0	0	0	0	0	0	0	0	0	0	0	0	0	0	0	0	0	0	0	0	0	0	0
6	116559296	116559296	C	A	intronic	NT5DC1	0	0	0	6q22.1	0	0	0	0	0	0	0	0	0	0	0	0	0	0	0	0	0	0	0	0	0	0	0	0	0	0	0	0
6	116559324	116559324	G	A	intronic	NT5DC1	0	0	0	6q22.1	0	0	0	0	0	0	0	0	0	0	0	0	0	0	0	0	0	0	0	0	0	0	0	0	0	0	0	0
6	116560305	116560305	G	A	intronic	NT5DC1	0	0	0	6q22.1	0	0	0	0	0	0	0	0	0	0	0	0	0	0	0	0	0	0	0	0	0	0	0	0	0	0	0	0
6	116560672	116560672	G	A	intronic	NT5DC1	0	0	0	6q22.1	0	0	0	0	0	0	0	0	0	0	0	0	0	0	0	0	0	0	0	0	0	0	0	0	0	0	0	0
6	116560863	116560863	A	G	intronic	NT5DC1	0	0	0	6q22.1	0	0	0	0	0	0	0	0	0	0	0	0	0	0	0	0	0	0	0	0	0	0	0	0	0	0	0	0
6	116563657	116563657	A	AAGAG	intronic	NT5DC1	0	0	0	6q22.1	0	0	0	0	0	0	0	0	0	0	0	0	0	0	0	0	0	0	0	0	0	0	0	0	0	0	0	0
6	116567152	116567152	G	C	downstream	NT5DC1	0	0	0	6q22.1	0	0	0	0	0	0	0	0	0	0	0	0	0	0	0	0	0	0	0	0	0	0	0	0	0	0	0	0
6	116570970	116570970	A	G	downstream	TSPYL4	0	0	0	6q22.1	0	0	0	0	0	0	0	0	0	0	0	0	0	0	0	0	0	0	0	0	0	0	0	0	0	0	0	0
6	116571701	116571701	T	C	UTR3	TSPYL4	NM_021648:c.*2226A>G	0	0	6q22.1	0	0	0	0	0	0	0	0	0	0	0	0	0	0	0	0	0	0	0	0	0	0	0	0	0	0	0	0
6	116572322	116572322	T	C	UTR3	TSPYL4	NM_021648:c.*1605A>G	0	0	6q22.1	0	0	0	0	0	0	0	0	0	0	0	0	0	0	0	0	0	0	0	0	0	0	0	0	0	0	0	0
7	12248888	12248888	A	T	intergenic	THSD7A,TMEM106B	dist=377064;dist=1960	0	0	7p21.3	0	0	0	0	0	0	0	0	0	0	0	0	0	0	0	0	0	0	0	0	0	0	0	0	0	0	0	0
7	12250477	12250477	G	T	upstream	TMEM106B	0	0	0	7p21.3	0	0	0	0	0	0	0	0	0	0	0	0	0	0	0	0	0	0	0	0	0	0	0	0	0	0	0	0
7	12250748	12250748	T	C	upstream	TMEM106B	0	0	0	7p21.3	0	0	0	0	0	0	0	0	0	0	0	0	0	0	0	0	0	0	0	0	0	0	0	0	0	0	0	0
7	12251741	12251741	G	C	intronic	TMEM106B	0	0	0	7p21.3	0	0	0	0	0	0	0	0	0	0	0	0	0	0	0	0	0	0	0	0	0	0	0	0	0	0	0	0
7	12251753	12251753	G	C	intronic	TMEM106B	0	0	0	7p21.3	0	0	0	0	0	0	0	0	0	0	0	0	0	0	0	0	0	0	0	0	0	0	0	0	0	0	0	0
7	12251978	12251978	G	A	intronic	TMEM106B	0	0	0	7p21.3	0	0	0	0	0	0	0	0	0	0	0	0	0	0	0	0	0	0	0	0	0	0	0	0	0	0	0	0
7	12253573	12253573	G	T	intronic	TMEM106B	0	0	0	7p21.3	0	0	0	0	0	0	0	0	0	0	0	0	0	0	0	0	0	0	0	0	0	0	0	0	0	0	0	0
7	12259657	12259657	G	A	intronic	TMEM106B	0	0	0	7p21.3	0	0	0	0	0	0	0	0	0	0	0	0	0	0	0	0	0	0	0	0	0	0	0	0	0	0	0	0
7	12259979	12259979	A	G	intronic	TMEM106B	0	0	0	7p21.3	0	0	0	0	0	0	0	0	0	0	0	0	0	0	0	0	0	0	0	0	0	0	0	0	0	0	0	0
7	12261367	12261367	G	A	intronic	TMEM106B	0	0	0	7p21.3	0	0	0	0	0	0	0	0	0	0	0	0	0	0	0	0	0	0	0	0	0	0	0	0	0	0	0	0
7	12263641	12263641	T	C	intronic	TMEM106B	0	0	0	7p21.3	0	0	0	0	0	0	0	0	0	0	0	0	0	0	0	0	0	0	0	0	0	0	0	0	0	0	0	0
7	12264765	12264765	C	T	intronic	TMEM106B	0	0	0	7p21.3	0	0	0	0	0	0	0	0	0	0	0	0	0	0	0	0	0	0	0	0	0	0	0	0	0	0	0	0
7	12265989	12265989	A	G	intronic	TMEM106B	0	0	0	7p21.3	0	0	0	0	0	0	0	0	0	0	0	0	0	0	0	0	0	0	0	0	0	0	0	0	0	0	0	0
7	12267615	12267615	T	C	intronic	TMEM106B	0	0	0	7p21.3	0	0	0	0	0	0	0	0	0	0	0	0	0	0	0	0	0	0	0	0	0	0	0	0	0	0	0	0
7	12270865	12270865	A	G	intronic	TMEM106B	0	0	0	7p21.3	0	0	0	0	0	0	0	0	0	0	0	0	0	0	0	0	0	0	0	0	0	0	0	0	0	0	0	0
7	12271072	12271072	G	A	intronic	TMEM106B	0	0	0	7p21.3	0	0	0	0	0	0	0	0	0	0	0	0	0	0	0	0	0	0	0	0	0	0	0	0	0	0	0	0
7	12272250	12272250	C	T	UTR3	TMEM106B	NM_001134232:c.*649C>T,NM_018374:c.*649C>T	0	0	7p21.3	0	0	0	0	0	0	0	0	0	0	0	0	0	0	0	0	0	0	0	0	0	0	0	0	0	0	0	0
7	12272865	12272865	G	T	UTR3	TMEM106B	NM_001134232:c.*1264G>T,NM_018374:c.*1264G>T	0	0	7p21.3	0	0	0	0	0	0	0	0	0	0	0	0	0	0	0	0	0	0	0	0	0	0	0	0	0	0	0	0
7	12273880	12273880	T	G	UTR3	TMEM106B	NM_001134232:c.*2279T>G,NM_018374:c.*2279T>G	0	0	7p21.3	0	0	0	0	0	0	0	0	0	0	0	0	0	0	0	0	0	0	0	0	0	0	0	0	0	0	0	0
7	12275333	12275333	T	C	UTR3	TMEM106B	NM_001134232:c.*3732T>C,NM_018374:c.*3732T>C	0	0	7p21.3	0	0	0	0	0	0	0	0	0	0	0	0	0	0	0	0	0	0	0	0	0	0	0	0	0	0	0	0
7	12277032	12277032	G	A	downstream	TMEM106B	0	0	0	7p21.3	0	0	0	0	0	0	0	0	0	0	0	0	0	0	0	0	0	0	0	0	0	0	0	0	0	0	0	0
7	12277314	12277314	G	A	downstream	TMEM106B	0	0	0	7p21.3	0	0	0	0	0	0	0	0	0	0	0	0	0	0	0	0	0	0	0	0	0	0	0	0	0	0	0	0
7	12277555	12277555	A	T	downstream	TMEM106B	0	0	0	7p21.3	0	0	0	0	0	0	0	0	0	0	0	0	0	0	0	0	0	0	0	0	0	0	0	0	0	0	0	0
7	12280508	12280508	G	A	intergenic	TMEM106B,VWDE	dist=3618;dist=90001	0	0	7p21.3	0	0	0	0	0	0	0	0	0	0	0	0	0	0	0	0	0	0	0	0	0	0	0	0	0	0	0	0
7	12282904	12282904	G	A	intergenic	TMEM106B,VWDE	dist=6014;dist=87605	0	0	7p21.3	0	0	0	0	0	0	0	0	0	0	0	0	0	0	0	0	0	0	0	0	0	0	0	0	0	0	0	0
7	12282955	12282955	C	G	intergenic	TMEM106B,VWDE	dist=6065;dist=87554	0	0	7p21.3	0	0	0	0	0	0	0	0	0	0	0	0	0	0	0	0	0	0	0	0	0	0	0	0	0	0	0	0
7	12724497	12724497	A	G	intergenic	SCIN,ARL4A	dist=31269;dist=1955	0	0	7p21.3	0	0	0	0	0	0	0	0	0	0	0	0	0	0	0	0	0	0	0	0	0	0	0	0	0	0	0	0
7	12724519	12724519	T	C	intergenic	SCIN,ARL4A	dist=31291;dist=1933	0	0	7p21.3	0	0	0	0	0	0	0	0	0	0	0	0	0	0	0	0	0	0	0	0	0	0	0	0	0	0	0	0
7	12724582	12724582	T	G	intergenic	SCIN,ARL4A	dist=31354;dist=1870	0	0	7p21.3	0	0	0	0	0	0	0	0	0	0	0	0	0	0	0	0	0	0	0	0	0	0	0	0	0	0	0	0
7	12724693	12724693	G	A	intergenic	SCIN,ARL4A	dist=31465;dist=1759	0	0	7p21.3	0	0	0	0	0	0	0	0	0	0	0	0	0	0	0	0	0	0	0	0	0	0	0	0	0	0	0	0
7	12724742	12724742	G	A	intergenic	SCIN,ARL4A	dist=31514;dist=1710	0	0	7p21.3	0	0	0	0	0	0	0	0	0	0	0	0	0	0	0	0	0	0	0	0	0	0	0	0	0	0	0	0
7	12725470	12725470	G	A	upstream	ARL4A	0	0	0	7p21.3	0	0	0	0	0	0	0	0	0	0	0	0	0	0	0	0	0	0	0	0	0	0	0	0	0	0	0	0
7	12725683	12725683	C	G	upstream	ARL4A	0	0	0	7p21.3	0	0	0	0	0	0	0	0	0	0	0	0	0	0	0	0	0	0	0	0	0	0	0	0	0	0	0	0
7	12726015	12726015	G	T	upstream	ARL4A	0	0	0	7p21.3	0	0	0	0	0	0	0	0	0	0	0	0	0	0	0	0	0	0	0	0	0	0	0	0	0	0	0	0
7	12726233	12726233	T	C	upstream	ARL4A	0	0	0	7p21.3	0	0	0	0	0	0	0	0	0	0	0	0	0	0	0	0	0	0	0	0	0	0	0	0	0	0	0	0
7	12726553	12726553	G	C	UTR5	ARL4A	NM_212460:c.-1327G>C,NM_001037164:c.-1327G>C	0	0	7p21.3	0	0	0	0	0	0	0	0	0	0	0	0	0	0	0	0	0	0	0	0	0	0	0	0	0	0	0	0
7	12726685	12726685	T	TGGGCGGCCG	intronic	ARL4A	0	0	0	7p21.3	0	0	0	0	0	0	0	0	0	0	0	0	0	0	0	0	0	0	0	0	0	0	0	0	0	0	0	0
7	12727190	12727190	A	C	UTR5	ARL4A	NM_001195396:c.-690A>C,NM_005738:c.-690A>C	0	0	7p21.3	0	0	0	0	0	0	0	0	0	0	0	0	0	0	0	0	0	0	0	0	0	0	0	0	0	0	0	0
7	12728936	12728936	A	C	UTR3	ARL4A	NM_212460:c.*454A>C,NM_001037164:c.*454A>C,NM_001195396:c.*454A>C,NM_005738:c.*454A>C	0	0	7p21.3	0	0	0	0	0	0	0	0	0	0	0	0	0	0	0	0	0	0	0	0	0	0	0	0	0	0	0	0
7	12729281	12729281	T	C	UTR3	ARL4A	NM_212460:c.*799T>C,NM_001037164:c.*799T>C,NM_001195396:c.*799T>C,NM_005738:c.*799T>C	0	0	7p21.3	0	0	0	0	0	0	0	0	0	0	0	0	0	0	0	0	0	0	0	0	0	0	0	0	0	0	0	0
7	12729828	12729828	C	T	UTR3	ARL4A	NM_212460:c.*1346C>T,NM_001037164:c.*1346C>T,NM_001195396:c.*1346C>T,NM_005738:c.*1346C>T	0	0	7p21.3	0	0	0	0	0	0	0	0	0	0	0	0	0	0	0	0	0	0	0	0	0	0	0	0	0	0	0	0
7	12729848	12729848	G	A	UTR3	ARL4A	NM_212460:c.*1366G>A,NM_001037164:c.*1366G>A,NM_001195396:c.*1366G>A,NM_005738:c.*1366G>A	0	0	7p21.3	0	0	0	0	0	0	0	0	0	0	0	0	0	0	0	0	0	0	0	0	0	0	0	0	0	0	0	0
7	12730253	12730253	G	T	UTR3	ARL4A	NM_212460:c.*1771G>T,NM_001037164:c.*1771G>T,NM_001195396:c.*1771G>T,NM_005738:c.*1771G>T	0	0	7p21.3	0	0	0	0	0	0	0	0	0	0	0	0	0	0	0	0	0	0	0	0	0	0	0	0	0	0	0	0
7	12730426	12730426	C	G	UTR3	ARL4A	NM_212460:c.*1944C>G,NM_001037164:c.*1944C>G,NM_001195396:c.*1944C>G,NM_005738:c.*1944C>G	0	0	7p21.3	0	0	0	0	0	0	0	0	0	0	0	0	0	0	0	0	0	0	0	0	0	0	0	0	0	0	0	0
7	12730624	12730624	A	G	downstream	ARL4A	0	0	0	7p21.3	0	0	0	0	0	0	0	0	0	0	0	0	0	0	0	0	0	0	0	0	0	0	0	0	0	0	0	0
7	12730805	12730805	T	C	downstream	ARL4A	0	0	0	7p21.3	0	0	0	0	0	0	0	0	0	0	0	0	0	0	0	0	0	0	0	0	0	0	0	0	0	0	0	0
7	12732391	12732391	G	A	intergenic	ARL4A,ETV1	dist=1833;dist=1198465	0	0	7p21.3	0	0	0	0	0	0	0	0	0	0	0	0	0	0	0	0	0	0	0	0	0	0	0	0	0	0	0	0
7	121944239	121944239	C	T	exonic	FEZF1	0	synonymous SNV	FEZF1:NM_001024613:exon1:c.A253A:p.S85S,FEZF1:NM_001160264:exon1:c.A253A:p.S85S	7q31.32	0	0	0	0	0	0	0	0	0	0	0	0	0	0	0	0	0	0	0	0	0	0	0	0	0	0	0	0
7	121948170	121948170	C	A	ncRNA_intronic	FEZF1-AS1	0	0	0	7q31.32	0	0	0	0	0	0	0	0	0	0	0	0	0	0	0	0	0	0	0	0	0	0	0	0	0	0	0	0
7	121950513	121950513	C	T	downstream	FEZF1-AS1	0	0	0	7q31.32	0	0	0	0	0	0	0	0	0	0	0	0	0	0	0	0	0	0	0	0	0	0	0	0	0	0	0	0
7	121951619	121951619	A	G	intergenic	FEZF1-AS1,CADPS2	dist=1488;dist=6859	0	0	7q31.32	0	0	0	0	0	0	0	0	0	0	0	0	0	0	0	0	0	0	0	0	0	0	0	0	0	0	0	0
8	21994100	21994100	G	A	intergenic	HR,REEP4	dist=5535;dist=1427	0	0	8p21.3	0	0	0	0	0	0	0	0	0	0	0	0	0	0	0	0	0	0	0	0	0	0	0	0	0	0	0	0
8	21994596	21994596	T	C	downstream	REEP4	0	0	0	8p21.3	0	0	0	0	0	0	0	0	0	0	0	0	0	0	0	0	0	0	0	0	0	0	0	0	0	0	0	0
8	21995404	21995404	C	A	downstream	REEP4	0	0	0	8p21.3	0	0	0	0	0	0	0	0	0	0	0	0	0	0	0	0	0	0	0	0	0	0	0	0	0	0	0	0
8	21995500	21995500	T	C	downstream	REEP4	0	0	0	8p21.3	0	0	0	0	0	0	0	0	0	0	0	0	0	0	0	0	0	0	0	0	0	0	0	0	0	0	0	0
8	21995898	21995898	C	G	exonic	REEP4	0	synonymous SNV	REEP4:NM_001316964:exon7:c.C721C:p.L241L	8p21.3	0	0	0	0	0	0	0	0	0	0	0	0	0	0	0	0	0	0	0	0	0	0	0	0	0	0	0	0
8	21997158	21997158	C	G	intronic	REEP4	0	0	0	8p21.3	0	0	0	0	0	0	0	0	0	0	0	0	0	0	0	0	0	0	0	0	0	0	0	0	0	0	0	0
8	21997862	21997862	C	T	intronic	REEP4	0	0	0	8p21.3	0	0	0	0	0	0	0	0	0	0	0	0	0	0	0	0	0	0	0	0	0	0	0	0	0	0	0	0
8	21997908	21997908	A	G	intronic	REEP4	0	0	0	8p21.3	0	0	0	0	0	0	0	0	0	0	0	0	0	0	0	0	0	0	0	0	0	0	0	0	0	0	0	0
8	21998465	21998465	T	G	intronic	REEP4	0	0	0	8p21.3	0	0	0	0	0	0	0	0	0	0	0	0	0	0	0	0	0	0	0	0	0	0	0	0	0	0	0	0
8	21999708	21999708	A	C	upstream	REEP4	0	0	0	8p21.3	0	0	0	0	0	0	0	0	0	0	0	0	0	0	0	0	0	0	0	0	0	0	0	0	0	0	0	0
8	22455588	22455588	G	T	downstream	PDLIM2	0	0	0	8p21.3	0	0	0	0	0	0	0	0	0	0	0	0	0	0	0	0	0	0	0	0	0	0	0	0	0	0	0	0
8	22455635	22455635	T	C	downstream	PDLIM2	0	0	0	8p21.3	0	0	0	0	0	0	0	0	0	0	0	0	0	0	0	0	0	0	0	0	0	0	0	0	0	0	0	0
8	22457162	22457162	T	C	UTR5	C8orf58	NM_001013842:c.-72T>C,NM_173686:c.-72T>C,NM_001198827:c.-72T>C	0	0	8p21.3	0	0	0	0	0	0	0	0	0	0	0	0	0	0	0	0	0	0	0	0	0	0	0	0	0	0	0	0
8	22457561	22457561	A	C	intronic	C8orf58	0	0	0	8p21.3	0	0	0	0	0	0	0	0	0	0	0	0	0	0	0	0	0	0	0	0	0	0	0	0	0	0	0	0
8	22458457	22458457	G	C	exonic	C8orf58	0	synonymous SNV	C8orf58:NM_001013842:exon2:c.C103C:p.R35R,C8orf58:NM_001198827:exon2:c.C103C:p.R35R,C8orf58:NM_173686:exon2:c.C103C:p.R35R	8p21.3	0	0	0	0	0	0	0	0	0	0	0	0	0	0	0	0	0	0	0	0	0	0	0	0	0	0	0	0
8	22458911	22458911	G	A	intronic	C8orf58	0	0	0	8p21.3	0	0	0	0	0	0	0	0	0	0	0	0	0	0	0	0	0	0	0	0	0	0	0	0	0	0	0	0
8	22459529	22459529	A	G	exonic	C8orf58	0	synonymous SNV	C8orf58:NM_001013842:exon4:c.G702G:p.P234P,C8orf58:NM_001198827:exon4:c.G702G:p.P234P,C8orf58:NM_173686:exon4:c.G702G:p.P234P	8p21.3	0	0	0	0	0	0	0	0	0	0	0	0	0	0	0	0	0	0	0	0	0	0	0	0	0	0	0	0
8	22459937	22459937	G	T	intronic	C8orf58	0	0	0	8p21.3	0	0	0	0	0	0	0	0	0	0	0	0	0	0	0	0	0	0	0	0	0	0	0	0	0	0	0	0
8	22460512	22460512	C	G	intronic	C8orf58	0	0	0	8p21.3	0	0	0	0	0	0	0	0	0	0	0	0	0	0	0	0	0	0	0	0	0	0	0	0	0	0	0	0
8	22460974	22460974	A	G	UTR3	C8orf58	NM_001013842:c.*155A>G,NM_173686:c.*155A>G,NM_001198827:c.*243A>G	0	0	8p21.3	0	0	0	0	0	0	0	0	0	0	0	0	0	0	0	0	0	0	0	0	0	0	0	0	0	0	0	0
8	22460978	22460978	C	T	UTR3	C8orf58	NM_001013842:c.*159C>T,NM_173686:c.*159C>T,NM_001198827:c.*247C>T	0	0	8p21.3	0	0	0	0	0	0	0	0	0	0	0	0	0	0	0	0	0	0	0	0	0	0	0	0	0	0	0	0
8	22461579	22461579	T	G	UTR3	C8orf58	NM_001013842:c.*760T>G,NM_173686:c.*760T>G,NM_001198827:c.*848T>G	0	0	8p21.3	0	0	0	0	0	0	0	0	0	0	0	0	0	0	0	0	0	0	0	0	0	0	0	0	0	0	0	0
8	22462163	22462163	G	T	upstream;downstream	CCAR2;C8orf58	0	0	0	8p21.3	0	0	0	0	0	0	0	0	0	0	0	0	0	0	0	0	0	0	0	0	0	0	0	0	0	0	0	0
8	22462571	22462571	T	C	UTR5	CCAR2	NM_021174:c.-716T>C	0	0	8p21.3	0	0	0	0	0	0	0	0	0	0	0	0	0	0	0	0	0	0	0	0	0	0	0	0	0	0	0	0
8	22462945	22462945	C	T	intronic	CCAR2	0	0	0	8p21.3	0	0	0	0	0	0	0	0	0	0	0	0	0	0	0	0	0	0	0	0	0	0	0	0	0	0	0	0
8	22463196	22463196	G	A	intronic	CCAR2	0	0	0	8p21.3	0	0	0	0	0	0	0	0	0	0	0	0	0	0	0	0	0	0	0	0	0	0	0	0	0	0	0	0
8	27489804	27489804	G	A	intergenic	CLU,SCARA3	dist=17476;dist=1773	0	0	8p21.1	0	0	0	0	0	0	0	0	0	0	0	0	0	0	0	0	0	0	0	0	0	0	0	0	0	0	0	0
8	27490240	27490240	C	CT	intergenic	CLU,SCARA3	dist=17912;dist=1337	0	0	8p21.1	0	0	0	0	0	0	0	0	0	0	0	0	0	0	0	0	0	0	0	0	0	0	0	0	0	0	0	0
8	27491103	27491103	A	G	upstream	SCARA3	0	0	0	8p21.1	0	0	0	0	0	0	0	0	0	0	0	0	0	0	0	0	0	0	0	0	0	0	0	0	0	0	0	0
8	27491219	27491219	A	G	upstream	SCARA3	0	0	0	8p21.1	0	0	0	0	0	0	0	0	0	0	0	0	0	0	0	0	0	0	0	0	0	0	0	0	0	0	0	0
8	27491359	27491359	A	G	upstream	SCARA3	0	0	0	8p21.1	0	0	0	0	0	0	0	0	0	0	0	0	0	0	0	0	0	0	0	0	0	0	0	0	0	0	0	0
8	27491389	27491389	A	G	upstream	SCARA3	0	0	0	8p21.1	0	0	0	0	0	0	0	0	0	0	0	0	0	0	0	0	0	0	0	0	0	0	0	0	0	0	0	0
8	27492323	27492323	C	T	intronic	SCARA3	0	0	0	8p21.1	0	0	0	0	0	0	0	0	0	0	0	0	0	0	0	0	0	0	0	0	0	0	0	0	0	0	0	0
8	27494558	27494558	T	C	intronic	SCARA3	0	0	0	8p21.1	0	0	0	0	0	0	0	0	0	0	0	0	0	0	0	0	0	0	0	0	0	0	0	0	0	0	0	0
8	27494859	27494859	T	TC	intronic	SCARA3	0	0	0	8p21.1	0	0	0	0	0	0	0	0	0	0	0	0	0	0	0	0	0	0	0	0	0	0	0	0	0	0	0	0
8	27494930	27494930	A	AC	intronic	SCARA3	0	0	0	8p21.1	0	0	0	0	0	0	0	0	0	0	0	0	0	0	0	0	0	0	0	0	0	0	0	0	0	0	0	0
8	27495210	27495210	T	C	intronic	SCARA3	0	0	0	8p21.1	0	0	0	0	0	0	0	0	0	0	0	0	0	0	0	0	0	0	0	0	0	0	0	0	0	0	0	0
8	27495214	27495214	T	C	intronic	SCARA3	0	0	0	8p21.1	0	0	0	0	0	0	0	0	0	0	0	0	0	0	0	0	0	0	0	0	0	0	0	0	0	0	0	0
8	27495451	27495451	T	G	intronic	SCARA3	0	0	0	8p21.1	0	0	0	0	0	0	0	0	0	0	0	0	0	0	0	0	0	0	0	0	0	0	0	0	0	0	0	0
8	27496435	27496435	G	A	intronic	SCARA3	0	0	0	8p21.1	0	0	0	0	0	0	0	0	0	0	0	0	0	0	0	0	0	0	0	0	0	0	0	0	0	0	0	0
8	27496899	27496899	A	G	intronic	SCARA3	0	0	0	8p21.1	0	0	0	0	0	0	0	0	0	0	0	0	0	0	0	0	0	0	0	0	0	0	0	0	0	0	0	0
8	27497392	27497392	C	T	intronic	SCARA3	0	0	0	8p21.1	0	0	0	0	0	0	0	0	0	0	0	0	0	0	0	0	0	0	0	0	0	0	0	0	0	0	0	0
8	27497424	27497424	A	G	intronic	SCARA3	0	0	0	8p21.1	0	0	0	0	0	0	0	0	0	0	0	0	0	0	0	0	0	0	0	0	0	0	0	0	0	0	0	0
8	27498509	27498509	A	C	intronic	SCARA3	0	0	0	8p21.1	0	0	0	0	0	0	0	0	0	0	0	0	0	0	0	0	0	0	0	0	0	0	0	0	0	0	0	0
8	27498939	27498939	C	G	intronic	SCARA3	0	0	0	8p21.1	0	0	0	0	0	0	0	0	0	0	0	0	0	0	0	0	0	0	0	0	0	0	0	0	0	0	0	0
8	27499771	27499771	C	G	intronic	SCARA3	0	0	0	8p21.1	0	0	0	0	0	0	0	0	0	0	0	0	0	0	0	0	0	0	0	0	0	0	0	0	0	0	0	0
8	27500100	27500100	C	G	intronic	SCARA3	0	0	0	8p21.1	0	0	0	0	0	0	0	0	0	0	0	0	0	0	0	0	0	0	0	0	0	0	0	0	0	0	0	0
8	27500945	27500945	T	C	intronic	SCARA3	0	0	0	8p21.1	0	0	0	0	0	0	0	0	0	0	0	0	0	0	0	0	0	0	0	0	0	0	0	0	0	0	0	0
8	27502380	27502380	C	T	intronic	SCARA3	0	0	0	8p21.1	0	0	0	0	0	0	0	0	0	0	0	0	0	0	0	0	0	0	0	0	0	0	0	0	0	0	0	0
8	27502936	27502936	G	A	intronic	SCARA3	0	0	0	8p21.1	0	0	0	0	0	0	0	0	0	0	0	0	0	0	0	0	0	0	0	0	0	0	0	0	0	0	0	0
8	27503035	27503035	T	C	intronic	SCARA3	0	0	0	8p21.1	0	0	0	0	0	0	0	0	0	0	0	0	0	0	0	0	0	0	0	0	0	0	0	0	0	0	0	0
8	27503757	27503757	G	A	intronic	SCARA3	0	0	0	8p21.1	0	0	0	0	0	0	0	0	0	0	0	0	0	0	0	0	0	0	0	0	0	0	0	0	0	0	0	0
8	27503965	27503965	G	C	intronic	SCARA3	0	0	0	8p21.1	0	0	0	0	0	0	0	0	0	0	0	0	0	0	0	0	0	0	0	0	0	0	0	0	0	0	0	0
8	27504494	27504494	A	C	intronic	SCARA3	0	0	0	8p21.1	0	0	0	0	0	0	0	0	0	0	0	0	0	0	0	0	0	0	0	0	0	0	0	0	0	0	0	0
8	27504718	27504718	A	G	intronic	SCARA3	0	0	0	8p21.1	0	0	0	0	0	0	0	0	0	0	0	0	0	0	0	0	0	0	0	0	0	0	0	0	0	0	0	0
8	27504958	27504958	T	G	intronic	SCARA3	0	0	0	8p21.1	0	0	0	0	0	0	0	0	0	0	0	0	0	0	0	0	0	0	0	0	0	0	0	0	0	0	0	0
8	27505640	27505640	T	G	intronic	SCARA3	0	0	0	8p21.1	0	0	0	0	0	0	0	0	0	0	0	0	0	0	0	0	0	0	0	0	0	0	0	0	0	0	0	0
8	27505722	27505722	G	C	intronic	SCARA3	0	0	0	8p21.1	0	0	0	0	0	0	0	0	0	0	0	0	0	0	0	0	0	0	0	0	0	0	0	0	0	0	0	0
8	27506137	27506137	GA	G	0	0	0	0	0	0	0	0	0	0	0	0	0	0	0	0	0	0	0	0	0	0	0	0	0	0	0	0	0	0	0	0	0	0
8	27506328	27506328	C	A	intronic	SCARA3	0	0	0	8p21.1	0	0	0	0	0	0	0	0	0	0	0	0	0	0	0	0	0	0	0	0	0	0	0	0	0	0	0	0
8	27506620	27506620	T	G	intronic	SCARA3	0	0	0	8p21.1	0	0	0	0	0	0	0	0	0	0	0	0	0	0	0	0	0	0	0	0	0	0	0	0	0	0	0	0
8	27507657	27507657	A	G	intronic	SCARA3	0	0	0	8p21.1	0	0	0	0	0	0	0	0	0	0	0	0	0	0	0	0	0	0	0	0	0	0	0	0	0	0	0	0
8	27507859	27507859	T	C	intronic	SCARA3	0	0	0	8p21.1	0	0	0	0	0	0	0	0	0	0	0	0	0	0	0	0	0	0	0	0	0	0	0	0	0	0	0	0
8	27508143	27508143	C	A	intronic	SCARA3	0	0	0	8p21.1	0	0	0	0	0	0	0	0	0	0	0	0	0	0	0	0	0	0	0	0	0	0	0	0	0	0	0	0
8	27508592	27508592	G	A	intronic	SCARA3	0	0	0	8p21.1	0	0	0	0	0	0	0	0	0	0	0	0	0	0	0	0	0	0	0	0	0	0	0	0	0	0	0	0
8	27509176	27509176	G	A	intronic	SCARA3	0	0	0	8p21.1	0	0	0	0	0	0	0	0	0	0	0	0	0	0	0	0	0	0	0	0	0	0	0	0	0	0	0	0
8	27509262	27509262	C	G	intronic	SCARA3	0	0	0	8p21.1	0	0	0	0	0	0	0	0	0	0	0	0	0	0	0	0	0	0	0	0	0	0	0	0	0	0	0	0
8	27510355	27510355	A	C	intronic	SCARA3	0	0	0	8p21.1	0	0	0	0	0	0	0	0	0	0	0	0	0	0	0	0	0	0	0	0	0	0	0	0	0	0	0	0
8	27510778	27510778	A	C	intronic	SCARA3	0	0	0	8p21.1	0	0	0	0	0	0	0	0	0	0	0	0	0	0	0	0	0	0	0	0	0	0	0	0	0	0	0	0
8	27512030	27512030	A	C	intronic	SCARA3	0	0	0	8p21.1	0	0	0	0	0	0	0	0	0	0	0	0	0	0	0	0	0	0	0	0	0	0	0	0	0	0	0	0
8	27512077	27512077	A	G	intronic	SCARA3	0	0	0	8p21.1	0	0	0	0	0	0	0	0	0	0	0	0	0	0	0	0	0	0	0	0	0	0	0	0	0	0	0	0
8	27512129	27512129	C	T	intronic	SCARA3	0	0	0	8p21.1	0	0	0	0	0	0	0	0	0	0	0	0	0	0	0	0	0	0	0	0	0	0	0	0	0	0	0	0
8	27512697	27512697	A	T	intronic	SCARA3	0	0	0	8p21.1	0	0	0	0	0	0	0	0	0	0	0	0	0	0	0	0	0	0	0	0	0	0	0	0	0	0	0	0
8	27513757	27513757	T	G	intronic	SCARA3	0	0	0	8p21.1	0	0	0	0	0	0	0	0	0	0	0	0	0	0	0	0	0	0	0	0	0	0	0	0	0	0	0	0
8	27514030	27514030	C	T	intronic	SCARA3	0	0	0	8p21.1	0	0	0	0	0	0	0	0	0	0	0	0	0	0	0	0	0	0	0	0	0	0	0	0	0	0	0	0
8	27514114	27514114	C	T	intronic	SCARA3	0	0	0	8p21.1	0	0	0	0	0	0	0	0	0	0	0	0	0	0	0	0	0	0	0	0	0	0	0	0	0	0	0	0
8	27514148	27514148	A	G	intronic	SCARA3	0	0	0	8p21.1	0	0	0	0	0	0	0	0	0	0	0	0	0	0	0	0	0	0	0	0	0	0	0	0	0	0	0	0
8	27514432	27514432	C	T	intronic	SCARA3	0	0	0	8p21.1	0	0	0	0	0	0	0	0	0	0	0	0	0	0	0	0	0	0	0	0	0	0	0	0	0	0	0	0
8	27518948	27518948	A	G	intronic	SCARA3	0	0	0	8p21.1	0	0	0	0	0	0	0	0	0	0	0	0	0	0	0	0	0	0	0	0	0	0	0	0	0	0	0	0
8	27519040	27519040	T	C	intronic	SCARA3	0	0	0	8p21.1	0	0	0	0	0	0	0	0	0	0	0	0	0	0	0	0	0	0	0	0	0	0	0	0	0	0	0	0
8	27519246	27519246	G	A	intronic	SCARA3	0	0	0	8p21.1	0	0	rs485810	0	0	0	0	0	0	0	0	0	0	0	0	0	0	0	0	0	0	0	0	0	0	0	0	0
8	27519739	27519739	T	G	intronic	SCARA3	0	0	0	8p21.1	0	0	0	0	0	0	0	0	0	0	0	0	0	0	0	0	0	0	0	0	0	0	0	0	0	0	0	0
8	27520854	27520854	C	T	intronic	SCARA3	0	0	0	8p21.1	0	0	0	0	0	0	0	0	0	0	0	0	0	0	0	0	0	0	0	0	0	0	0	0	0	0	0	0
8	27523725	27523725	C	G	intronic	SCARA3	0	0	0	8p21.1	0	0	0	0	0	0	0	0	0	0	0	0	0	0	0	0	0	0	0	0	0	0	0	0	0	0	0	0
8	27524160	27524160	A	G	intronic	SCARA3	0	0	0	8p21.1	0	0	0	0	0	0	0	0	0	0	0	0	0	0	0	0	0	0	0	0	0	0	0	0	0	0	0	0
8	27524256	27524256	T	G	intronic	SCARA3	0	0	0	8p21.1	0	0	0	0	0	0	0	0	0	0	0	0	0	0	0	0	0	0	0	0	0	0	0	0	0	0	0	0
8	27525346	27525346	T	C	intronic	SCARA3	0	0	0	8p21.1	0	0	0	0	0	0	0	0	0	0	0	0	0	0	0	0	0	0	0	0	0	0	0	0	0	0	0	0
8	27525372	27525372	T	C	intronic	SCARA3	0	0	0	8p21.1	0	0	0	0	0	0	0	0	0	0	0	0	0	0	0	0	0	0	0	0	0	0	0	0	0	0	0	0
8	27525373	27525373	A	C	intronic	SCARA3	0	0	0	8p21.1	0	0	0	0	0	0	0	0	0	0	0	0	0	0	0	0	0	0	0	0	0	0	0	0	0	0	0	0
8	27526352	27526352	T	C	intronic	SCARA3	0	0	0	8p21.1	0	0	0	0	0	0	0	0	0	0	0	0	0	0	0	0	0	0	0	0	0	0	0	0	0	0	0	0
8	27526943	27526943	T	C	intronic	SCARA3	0	0	0	8p21.1	0	0	0	0	0	0	0	0	0	0	0	0	0	0	0	0	0	0	0	0	0	0	0	0	0	0	0	0
8	27527027	27527027	T	C	intronic	SCARA3	0	0	0	8p21.1	0	0	0	0	0	0	0	0	0	0	0	0	0	0	0	0	0	0	0	0	0	0	0	0	0	0	0	0
8	27527173	27527173	A	G	intronic	SCARA3	0	0	0	8p21.1	0	0	0	0	0	0	0	0	0	0	0	0	0	0	0	0	0	0	0	0	0	0	0	0	0	0	0	0
8	27527462	27527462	T	C	intronic	SCARA3	0	0	0	8p21.1	0	0	0	0	0	0	0	0	0	0	0	0	0	0	0	0	0	0	0	0	0	0	0	0	0	0	0	0
8	27527564	27527564	T	G	intronic	SCARA3	0	0	0	8p21.1	0	0	0	0	0	0	0	0	0	0	0	0	0	0	0	0	0	0	0	0	0	0	0	0	0	0	0	0
8	27527892	27527892	T	A	intronic	SCARA3	0	0	0	8p21.1	0	0	0	0	0	0	0	0	0	0	0	0	0	0	0	0	0	0	0	0	0	0	0	0	0	0	0	0
8	27528464	27528464	A	G	exonic	SCARA3	0	synonymous SNV	SCARA3:NM_016240:exon6:c.G1417G:p.V473V	8p21.1	0	0	0	0	0	0	0	0	0	0	0	0	0	0	0	0	0	0	0	0	0	0	0	0	0	0	0	0
8	27529074	27529074	T	C	UTR3	SCARA3	NM_016240:c.*206T>C	0	0	8p21.1	0	0	0	0	0	0	0	0	0	0	0	0	0	0	0	0	0	0	0	0	0	0	0	0	0	0	0	0
8	27529127	27529127	G	A	UTR3	SCARA3	NM_016240:c.*259G>A	0	0	8p21.1	0	0	0	0	0	0	0	0	0	0	0	0	0	0	0	0	0	0	0	0	0	0	0	0	0	0	0	0
8	27529151	27529151	G	A	UTR3	SCARA3	NM_016240:c.*283G>A	0	0	8p21.1	0	0	0	0	0	0	0	0	0	0	0	0	0	0	0	0	0	0	0	0	0	0	0	0	0	0	0	0
8	27529178	27529178	C	CACACACAT	UTR3	SCARA3	NM_016240:c.*310C>CACACACAT	0	0	8p21.1	0	0	0	0	0	0	0	0	0	0	0	0	0	0	0	0	0	0	0	0	0	0	0	0	0	0	0	0
8	27529270	27529270	A	G	UTR3	SCARA3	NM_016240:c.*402A>G	0	0	8p21.1	0	0	0	0	0	0	0	0	0	0	0	0	0	0	0	0	0	0	0	0	0	0	0	0	0	0	0	0
8	27529273	27529273	G	A	UTR3	SCARA3	NM_016240:c.*405G>A	0	0	8p21.1	0	0	0	0	0	0	0	0	0	0	0	0	0	0	0	0	0	0	0	0	0	0	0	0	0	0	0	0
8	27529679	27529679	T	C	UTR3	SCARA3	NM_016240:c.*811T>C	0	0	8p21.1	0	0	0	0	0	0	0	0	0	0	0	0	0	0	0	0	0	0	0	0	0	0	0	0	0	0	0	0
8	27530059	27530059	T	C	UTR3	SCARA3	NM_016240:c.*1191T>C	0	0	8p21.1	0	0	0	0	0	0	0	0	0	0	0	0	0	0	0	0	0	0	0	0	0	0	0	0	0	0	0	0
8	27530063	27530063	G	A	UTR3	SCARA3	NM_016240:c.*1195G>A	0	0	8p21.1	0	0	0	0	0	0	0	0	0	0	0	0	0	0	0	0	0	0	0	0	0	0	0	0	0	0	0	0
8	27530633	27530633	TC	T	0	0	0	0	0	0	0	0	0	0	0	0	0	0	0	0	0	0	0	0	0	0	0	0	0	0	0	0	0	0	0	0	0	0
8	27530639	27530639	C	A	intronic	SCARA3	0	0	0	8p21.1	0	0	0	0	0	0	0	0	0	0	0	0	0	0	0	0	0	0	0	0	0	0	0	0	0	0	0	0
8	27530919	27530919	T	G	intronic	SCARA3	0	0	0	8p21.1	0	0	0	0	0	0	0	0	0	0	0	0	0	0	0	0	0	0	0	0	0	0	0	0	0	0	0	0
8	27530970	27530970	T	C	intronic	SCARA3	0	0	0	8p21.1	0	0	0	0	0	0	0	0	0	0	0	0	0	0	0	0	0	0	0	0	0	0	0	0	0	0	0	0
8	27532764	27532764	T	C	intronic	SCARA3	0	0	0	8p21.1	0	0	0	0	0	0	0	0	0	0	0	0	0	0	0	0	0	0	0	0	0	0	0	0	0	0	0	0
8	27533353	27533353	A	C	intronic	SCARA3	0	0	0	8p21.1	0	0	0	0	0	0	0	0	0	0	0	0	0	0	0	0	0	0	0	0	0	0	0	0	0	0	0	0
8	27533504	27533504	T	A	intronic	SCARA3	0	0	0	8p21.1	0	0	0	0	0	0	0	0	0	0	0	0	0	0	0	0	0	0	0	0	0	0	0	0	0	0	0	0
8	27533977	27533977	T	C	intronic	SCARA3	0	0	0	8p21.1	0	0	0	0	0	0	0	0	0	0	0	0	0	0	0	0	0	0	0	0	0	0	0	0	0	0	0	0
8	27535306	27535306	T	A	intergenic	SCARA3,MIR3622B	dist=1020;dist=23884	0	0	8p21.1	0	0	0	0	0	0	0	0	0	0	0	0	0	0	0	0	0	0	0	0	0	0	0	0	0	0	0	0
8	27535949	27535949	T	TG	intergenic	SCARA3,MIR3622B	dist=1663;dist=23241	0	0	8p21.1	0	0	0	0	0	0	0	0	0	0	0	0	0	0	0	0	0	0	0	0	0	0	0	0	0	0	0	0
8	27536279	27536279	A	C	intergenic	SCARA3,MIR3622B	dist=1993;dist=22911	0	0	8p21.1	0	0	0	0	0	0	0	0	0	0	0	0	0	0	0	0	0	0	0	0	0	0	0	0	0	0	0	0
8	143913937	143913937	A	G	intergenic	LY6D,GML	dist=45929;dist=2280	0	0	8q24.3	Score=0.953054;Name=chr8:143918206	0	0	0	0	0	0	0	0	0	0	0	0	0	0	0	0	0	0	0	0	0	0	0	0	0	0	0
8	143913986	143913986	C	A	intergenic	LY6D,GML	dist=45978;dist=2231	0	0	8q24.3	Score=0.953054;Name=chr8:143918206	0	0	0	0	0	0	0	0	0	0	0	0	0	0	0	0	0	0	0	0	0	0	0	0	0	0	0
8	143914407	143914407	T	C	intergenic	LY6D,GML	dist=46399;dist=1810	0	0	8q24.3	Score=0.953054;Name=chr8:143918206	0	0	0	0	0	0	0	0	0	0	0	0	0	0	0	0	0	0	0	0	0	0	0	0	0	0	0
8	143915833	143915833	C	G	upstream	GML	0	0	0	8q24.3	0	0	0	0	0	0	0	0	0	0	0	0	0	0	0	0	0	0	0	0	0	0	0	0	0	0	0	0
8	143916867	143916867	A	C	intronic	GML	0	0	0	8q24.3	0	0	0	0	0	0	0	0	0	0	0	0	0	0	0	0	0	0	0	0	0	0	0	0	0	0	0	0
8	143917263	143917263	T	C	intronic	GML	0	0	0	8q24.3	0	0	0	0	0	0	0	0	0	0	0	0	0	0	0	0	0	0	0	0	0	0	0	0	0	0	0	0
8	143917477	143917477	A	G	intronic	GML	0	0	0	8q24.3	0	0	0	0	0	0	0	0	0	0	0	0	0	0	0	0	0	0	0	0	0	0	0	0	0	0	0	0
8	143918442	143918442	T	G	intronic	GML	0	0	0	8q24.3	Score=0.953054;Name=chr8:143913897	0	0	0	0	0	0	0	0	0	0	0	0	0	0	0	0	0	0	0	0	0	0	0	0	0	0	0
8	143918712	143918712	C	T	intronic	GML	0	0	0	8q24.3	Score=0.953054;Name=chr8:143913897	0	0	0	0	0	0	0	0	0	0	0	0	0	0	0	0	0	0	0	0	0	0	0	0	0	0	0
8	143919236	143919236	A	G	intronic	GML	0	0	0	8q24.3	Score=0.953054;Name=chr8:143913897	0	0	0	0	0	0	0	0	0	0	0	0	0	0	0	0	0	0	0	0	0	0	0	0	0	0	0
8	143920588	143920588	AG	A	0	0	0	0	0	0	0	0	0	0	0	0	0	0	0	0	0	0	0	0	0	0	0	0	0	0	0	0	0	0	0	0	0	0
8	143922597	143922597	C	G	exonic	GML	0	synonymous SNV	GML:NM_002066:exon3:c.G137G:p.R46R	8q24.3	0	0	0	0	0	0	0	0	0	0	0	0	0	0	0	0	0	0	0	0	0	0	0	0	0	0	0	0
8	143923173	143923173	A	G	intronic	GML	0	0	0	8q24.3	0	0	0	0	0	0	0	0	0	0	0	0	0	0	0	0	0	0	0	0	0	0	0	0	0	0	0	0
8	143931363	143931363	A	G	intergenic	GML,CYP11B1	dist=3101;dist=22410	0	0	8q24.3	0	0	0	0	0	0	0	0	0	0	0	0	0	0	0	0	0	0	0	0	0	0	0	0	0	0	0	0
8	143933959	143933959	A	G	intergenic	GML,CYP11B1	dist=5697;dist=19814	0	0	8q24.3	0	0	0	0	0	0	0	0	0	0	0	0	0	0	0	0	0	0	0	0	0	0	0	0	0	0	0	0
8	143935883	143935883	G	A	intergenic	GML,CYP11B1	dist=7621;dist=17890	0	0	8q24.3	0	0	0	0	0	0	0	0	0	0	0	0	0	0	0	0	0	0	0	0	0	0	0	0	0	0	0	0
8	143936416	143936416	T	C	intergenic	GML,CYP11B1	dist=8154;dist=17357	0	0	8q24.3	0	0	0	0	0	0	0	0	0	0	0	0	0	0	0	0	0	0	0	0	0	0	0	0	0	0	0	0
8	143937430	143937430	T	C	intergenic	GML,CYP11B1	dist=9168;dist=16343	0	0	8q24.3	0	0	0	0	0	0	0	0	0	0	0	0	0	0	0	0	0	0	0	0	0	0	0	0	0	0	0	0
8	143940286	143940286	C	T	intergenic	GML,CYP11B1	dist=12024;dist=13487	0	0	8q24.3	0	0	0	0	0	0	0	0	0	0	0	0	0	0	0	0	0	0	0	0	0	0	0	0	0	0	0	0
8	143940480	143940480	G	T	intergenic	GML,CYP11B1	dist=12218;dist=13293	0	0	8q24.3	0	0	0	0	0	0	0	0	0	0	0	0	0	0	0	0	0	0	0	0	0	0	0	0	0	0	0	0
8	143943979	143943979	G	C	intergenic	GML,CYP11B1	dist=15717;dist=9794	0	0	8q24.3	0	0	0	0	0	0	0	0	0	0	0	0	0	0	0	0	0	0	0	0	0	0	0	0	0	0	0	0
8	143949002	143949002	G	A	intergenic	GML,CYP11B1	dist=20740;dist=4771	0	0	8q24.3	0	0	0	0	0	0	0	0	0	0	0	0	0	0	0	0	0	0	0	0	0	0	0	0	0	0	0	0
8	143950368	143950368	A	T	intergenic	GML,CYP11B1	dist=22106;dist=3405	0	0	8q24.3	0	0	0	0	0	0	0	0	0	0	0	0	0	0	0	0	0	0	0	0	0	0	0	0	0	0	0	0
8	143951056	143951056	A	G	intergenic	GML,CYP11B1	dist=22794;dist=2717	0	0	8q24.3	0	0	0	0	0	0	0	0	0	0	0	0	0	0	0	0	0	0	0	0	0	0	0	0	0	0	0	0
8	143951083	143951083	A	G	intergenic	GML,CYP11B1	dist=22821;dist=2690	0	0	8q24.3	0	0	0	0	0	0	0	0	0	0	0	0	0	0	0	0	0	0	0	0	0	0	0	0	0	0	0	0
8	143951116	143951116	T	C	intergenic	GML,CYP11B1	dist=22854;dist=2657	0	0	8q24.3	0	0	0	0	0	0	0	0	0	0	0	0	0	0	0	0	0	0	0	0	0	0	0	0	0	0	0	0
8	143951940	143951940	C	G	intergenic	GML,CYP11B1	dist=23678;dist=1833	0	0	8q24.3	0	0	0	0	0	0	0	0	0	0	0	0	0	0	0	0	0	0	0	0	0	0	0	0	0	0	0	0
8	143952420	143952420	T	C	intergenic	GML,CYP11B1	dist=24158;dist=1353	0	0	8q24.3	0	0	0	0	0	0	0	0	0	0	0	0	0	0	0	0	0	0	0	0	0	0	0	0	0	0	0	0
8	143952721	143952721	G	A	intergenic	GML,CYP11B1	dist=24459;dist=1052	0	0	8q24.3	0	0	0	0	0	0	0	0	0	0	0	0	0	0	0	0	0	0	0	0	0	0	0	0	0	0	0	0
8	143957333	143957333	C	G	intronic	CYP11B1	0	0	0	8q24.3	Score=0.927097;Name=chr8:143992179	0	0	0	0	0	0	0	0	0	0	0	0	0	0	0	0	0	0	0	0	0	0	0	0	0	0	0
8	143957788	143957788	G	A	exonic	CYP11B1	0	synonymous SNV	CYP11B1:NM_000497:exon5:c.T823T:p.Y275Y,CYP11B1:NM_001026213:exon5:c.T823T:p.Y275Y	8q24.3	Score=0.927097;Name=chr8:143992179	0	0	0	0	0	0	0	0	0	0	0	0	0	0	0	0	0	0	0	0	0	0	0	0	0	0	0
8	143958074	143958074	T	C	intronic	CYP11B1	0	0	0	8q24.3	Score=0.927097;Name=chr8:143992179	0	0	0	0	0	0	0	0	0	0	0	0	0	0	0	0	0	0	0	0	0	0	0	0	0	0	0
8	143958795	143958795	C	T	intronic	CYP11B1	0	0	0	8q24.3	Score=0.927097;Name=chr8:143992179	0	0	0	0	0	0	0	0	0	0	0	0	0	0	0	0	0	0	0	0	0	0	0	0	0	0	0
8	143958803	143958803	T	C	intronic	CYP11B1	0	0	0	8q24.3	Score=0.927097;Name=chr8:143992179	0	0	0	0	0	0	0	0	0	0	0	0	0	0	0	0	0	0	0	0	0	0	0	0	0	0	0
8	143959144	143959144	A	C	intronic	CYP11B1	0	0	0	8q24.3	Score=0.927097;Name=chr8:143992179	0	0	0	0	0	0	0	0	0	0	0	0	0	0	0	0	0	0	0	0	0	0	0	0	0	0	0
8	143961153	143961153	A	G	exonic	CYP11B1	0	synonymous SNV	CYP11B1:NM_000497:exon1:c.C77C:p.T26T,CYP11B1:NM_001026213:exon1:c.C77C:p.T26T	8q24.3	Score=0.927097;Name=chr8:143992179	0	0	0	0	0	0	0	0	0	0	0	0	0	0	0	0	0	0	0	0	0	0	0	0	0	0	0
8	143961624	143961624	T	C	upstream	CYP11B1	0	0	0	8q24.3	0	0	0	0	0	0	0	0	0	0	0	0	0	0	0	0	0	0	0	0	0	0	0	0	0	0	0	0
8	143961646	143961646	C	G	upstream	CYP11B1	0	0	0	8q24.3	0	0	0	0	0	0	0	0	0	0	0	0	0	0	0	0	0	0	0	0	0	0	0	0	0	0	0	0
8	143962093	143962093	A	G	upstream	CYP11B1	0	0	0	8q24.3	0	0	0	0	0	0	0	0	0	0	0	0	0	0	0	0	0	0	0	0	0	0	0	0	0	0	0	0
8	143963269	143963269	T	A	intergenic	CYP11B1,CYP11B2	dist=2033;dist=28706	0	0	8q24.3	0	0	0	0	0	0	0	0	0	0	0	0	0	0	0	0	0	0	0	0	0	0	0	0	0	0	0	0
8	143963525	143963525	C	G	intergenic	CYP11B1,CYP11B2	dist=2289;dist=28450	0	0	8q24.3	0	0	0	0	0	0	0	0	0	0	0	0	0	0	0	0	0	0	0	0	0	0	0	0	0	0	0	0
8	143965872	143965872	A	G	intergenic	CYP11B1,CYP11B2	dist=4636;dist=26103	0	0	8q24.3	0	0	0	0	0	0	0	0	0	0	0	0	0	0	0	0	0	0	0	0	0	0	0	0	0	0	0	0
8	143967735	143967735	C	T	intergenic	CYP11B1,CYP11B2	dist=6499;dist=24240	0	0	8q24.3	0	0	0	0	0	0	0	0	0	0	0	0	0	0	0	0	0	0	0	0	0	0	0	0	0	0	0	0
8	143968360	143968360	G	A	intergenic	CYP11B1,CYP11B2	dist=7124;dist=23615	0	0	8q24.3	0	0	0	0	0	0	0	0	0	0	0	0	0	0	0	0	0	0	0	0	0	0	0	0	0	0	0	0
8	143970499	143970499	A	C	intergenic	CYP11B1,CYP11B2	dist=9263;dist=21476	0	0	8q24.3	0	0	0	0	0	0	0	0	0	0	0	0	0	0	0	0	0	0	0	0	0	0	0	0	0	0	0	0
8	143971595	143971595	G	A	intergenic	CYP11B1,CYP11B2	dist=10359;dist=20380	0	0	8q24.3	0	0	0	0	0	0	0	0	0	0	0	0	0	0	0	0	0	0	0	0	0	0	0	0	0	0	0	0
8	143971778	143971778	G	A	intergenic	CYP11B1,CYP11B2	dist=10542;dist=20197	0	0	8q24.3	0	0	0	0	0	0	0	0	0	0	0	0	0	0	0	0	0	0	0	0	0	0	0	0	0	0	0	0
8	143972176	143972176	G	C	intergenic	CYP11B1,CYP11B2	dist=10940;dist=19799	0	0	8q24.3	0	0	0	0	0	0	0	0	0	0	0	0	0	0	0	0	0	0	0	0	0	0	0	0	0	0	0	0
8	143973868	143973868	C	T	intergenic	CYP11B1,CYP11B2	dist=12632;dist=18107	0	0	8q24.3	0	0	0	0	0	0	0	0	0	0	0	0	0	0	0	0	0	0	0	0	0	0	0	0	0	0	0	0
8	143976016	143976016	G	C	intergenic	CYP11B1,CYP11B2	dist=14780;dist=15959	0	0	8q24.3	0	0	0	0	0	0	0	0	0	0	0	0	0	0	0	0	0	0	0	0	0	0	0	0	0	0	0	0
8	143977325	143977325	A	G	intergenic	CYP11B1,CYP11B2	dist=16089;dist=14650	0	0	8q24.3	0	0	0	0	0	0	0	0	0	0	0	0	0	0	0	0	0	0	0	0	0	0	0	0	0	0	0	0
8	143978127	143978127	A	G	intergenic	CYP11B1,CYP11B2	dist=16891;dist=13848	0	0	8q24.3	0	0	0	0	0	0	0	0	0	0	0	0	0	0	0	0	0	0	0	0	0	0	0	0	0	0	0	0
8	143980632	143980632	T	C	intergenic	CYP11B1,CYP11B2	dist=19396;dist=11343	0	0	8q24.3	0	0	0	0	0	0	0	0	0	0	0	0	0	0	0	0	0	0	0	0	0	0	0	0	0	0	0	0
8	143982485	143982485	C	G	intergenic	CYP11B1,CYP11B2	dist=21249;dist=9490	0	0	8q24.3	0	0	0	0	0	0	0	0	0	0	0	0	0	0	0	0	0	0	0	0	0	0	0	0	0	0	0	0
8	143983592	143983592	A	T	intergenic	CYP11B1,CYP11B2	dist=22356;dist=8383	0	0	8q24.3	0	0	0	0	0	0	0	0	0	0	0	0	0	0	0	0	0	0	0	0	0	0	0	0	0	0	0	0
8	143986100	143986100	G	A	intergenic	CYP11B1,CYP11B2	dist=24864;dist=5875	0	0	8q24.3	0	0	0	0	0	0	0	0	0	0	0	0	0	0	0	0	0	0	0	0	0	0	0	0	0	0	0	0
8	143986227	143986227	C	T	intergenic	CYP11B1,CYP11B2	dist=24991;dist=5748	0	0	8q24.3	0	0	0	0	0	0	0	0	0	0	0	0	0	0	0	0	0	0	0	0	0	0	0	0	0	0	0	0
8	143992951	143992951	T	G	UTR3	CYP11B2	NM_000498:c.*445A>C	0	0	8q24.3	Score=0.927097;Name=chr8:143954579	0	0	0	0	0	0	0	0	0	0	0	0	0	0	0	0	0	0	0	0	0	0	0	0	0	0	0
8	143993167	143993167	G	A	UTR3	CYP11B2	NM_000498:c.*229C>T	0	0	8q24.3	Score=0.927097;Name=chr8:143954579	0	0	0	0	0	0	0	0	0	0	0	0	0	0	0	0	0	0	0	0	0	0	0	0	0	0	0
8	143993965	143993965	C	A	exonic	CYP11B2	0	synonymous SNV	CYP11B2:NM_000498:exon8:c.T1379T:p.M460M	8q24.3	Score=0.927097;Name=chr8:143954579	0	0	0	0	0	0	0	0	0	0	0	0	0	0	0	0	0	0	0	0	0	0	0	0	0	0	0
8	143994003	143994003	T	C	exonic	CYP11B2	0	synonymous SNV	CYP11B2:NM_000498:exon8:c.G1341G:p.M447M	8q24.3	Score=0.927097;Name=chr8:143954579	0	0	0	0	0	0	0	0	0	0	0	0	0	0	0	0	0	0	0	0	0	0	0	0	0	0	0
8	143994413	143994413	G	A	intronic	CYP11B2	0	0	0	8q24.3	Score=0.927097;Name=chr8:143954579	0	0	0	0	0	0	0	0	0	0	0	0	0	0	0	0	0	0	0	0	0	0	0	0	0	0	0
8	143995521	143995521	G	T	intronic	CYP11B2	0	0	0	8q24.3	Score=0.927097;Name=chr8:143954579	0	0	0	0	0	0	0	0	0	0	0	0	0	0	0	0	0	0	0	0	0	0	0	0	0	0	0
8	143995593	143995593	T	C	intronic	CYP11B2	0	0	0	8q24.3	Score=0.927097;Name=chr8:143954579	0	0	0	0	0	0	0	0	0	0	0	0	0	0	0	0	0	0	0	0	0	0	0	0	0	0	0
8	143995594	143995594	A	G	intronic	CYP11B2	0	0	0	8q24.3	Score=0.927097;Name=chr8:143954579	0	0	0	0	0	0	0	0	0	0	0	0	0	0	0	0	0	0	0	0	0	0	0	0	0	0	0
8	143996002	143996002	C	A	intronic	CYP11B2	0	0	0	8q24.3	Score=0.927097;Name=chr8:143954579	0	0	0	0	0	0	0	0	0	0	0	0	0	0	0	0	0	0	0	0	0	0	0	0	0	0	0
8	143996433	143996433	A	G	intronic	CYP11B2	0	0	0	8q24.3	Score=0.927097;Name=chr8:143954579	0	0	0	0	0	0	0	0	0	0	0	0	0	0	0	0	0	0	0	0	0	0	0	0	0	0	0
8	143996934	143996934	A	G	intronic	CYP11B2	0	0	0	8q24.3	Score=0.927097;Name=chr8:143954579	0	0	0	0	0	0	0	0	0	0	0	0	0	0	0	0	0	0	0	0	0	0	0	0	0	0	0
8	143997306	143997306	A	G	intronic	CYP11B2	0	0	0	8q24.3	Score=0.927097;Name=chr8:143954579	0	0	0	0	0	0	0	0	0	0	0	0	0	0	0	0	0	0	0	0	0	0	0	0	0	0	0
8	143997637	143997637	T	G	intronic	CYP11B2	0	0	0	8q24.3	Score=0.927097;Name=chr8:143954579	0	0	0	0	0	0	0	0	0	0	0	0	0	0	0	0	0	0	0	0	0	0	0	0	0	0	0
8	143999088	143999088	G	T	exonic	CYP11B2	0	synonymous SNV	CYP11B2:NM_000498:exon1:c.A169A:p.R57R	8q24.3	Score=0.927097;Name=chr8:143954579	0	0	0	0	0	0	0	0	0	0	0	0	0	0	0	0	0	0	0	0	0	0	0	0	0	0	0
8	143999146	143999146	T	C	exonic	CYP11B2	0	synonymous SNV	CYP11B2:NM_000498:exon1:c.G111G:p.P37P	8q24.3	Score=0.927097;Name=chr8:143954579	0	0	0	0	0	0	0	0	0	0	0	0	0	0	0	0	0	0	0	0	0	0	0	0	0	0	0
8	143999707	143999707	C	G	upstream	CYP11B2	0	0	0	8q24.3	0	0	0	0	0	0	0	0	0	0	0	0	0	0	0	0	0	0	0	0	0	0	0	0	0	0	0	0
8	144798661	144798661	C	G	intronic	MAPK15	0	0	0	8q24.3	0	0	0	0	0	0	0	0	0	0	0	0	0	0	0	0	0	0	0	0	0	0	0	0	0	0	0	0
8	144800421	144800421	C	G	exonic	MAPK15	0	synonymous SNV	MAPK15:NM_139021:exon4:c.G235G:p.V79V	8q24.3	0	0	0	0	0	0	0	0	0	0	0	0	0	0	0	0	0	0	0	0	0	0	0	0	0	0	0	0
8	144801135	144801135	A	G	intronic	MAPK15	0	0	0	8q24.3	0	0	0	0	0	0	0	0	0	0	0	0	0	0	0	0	0	0	0	0	0	0	0	0	0	0	0	0
8	144802756	144802756	C	A	intronic	MAPK15	0	0	0	8q24.3	0	0	0	0	0	0	0	0	0	0	0	0	0	0	0	0	0	0	0	0	0	0	0	0	0	0	0	0
8	144803039	144803039	T	C	intronic	MAPK15	0	0	0	8q24.3	0	0	0	0	0	0	0	0	0	0	0	0	0	0	0	0	0	0	0	0	0	0	0	0	0	0	0	0
8	144803213	144803213	T	C	exonic	MAPK15	0	synonymous SNV	MAPK15:NM_139021:exon10:c.C961C:p.R321R	8q24.3	0	0	0	0	0	0	0	0	0	0	0	0	0	0	0	0	0	0	0	0	0	0	0	0	0	0	0	0
9	131706960	131706960	T	TTTTTGTTTTG	downstream	DOLK	0	0	0	9q34.11	0	0	0	0	0	0	0	0	0	0	0	0	0	0	0	0	0	0	0	0	0	0	0	0	0	0	0	0
9	131707028	131707028	T	C	downstream	DOLK	0	0	0	9q34.11	0	0	0	0	0	0	0	0	0	0	0	0	0	0	0	0	0	0	0	0	0	0	0	0	0	0	0	0
9	131710125	131710125	G	A	intronic	NUP188	0	0	0	9q34.11	0	0	0	0	0	0	0	0	0	0	0	0	0	0	0	0	0	0	0	0	0	0	0	0	0	0	0	0
9	139870160	139870160	T	C	intergenic	LCN12,PTGDS	dist=20211;dist=1796	0	0	9q34.3	0	0	0	0	0	0	0	0	0	0	0	0	0	0	0	0	0	0	0	0	0	0	0	0	0	0	0	0
9	139870272	139870272	T	G	intergenic	LCN12,PTGDS	dist=20323;dist=1684	0	0	9q34.3	0	0	0	0	0	0	0	0	0	0	0	0	0	0	0	0	0	0	0	0	0	0	0	0	0	0	0	0
9	139870414	139870414	A	G	intergenic	LCN12,PTGDS	dist=20465;dist=1542	0	0	9q34.3	0	0	0	0	0	0	0	0	0	0	0	0	0	0	0	0	0	0	0	0	0	0	0	0	0	0	0	0
9	139871003	139871003	T	C	upstream	PTGDS	0	0	0	9q34.3	0	0	0	0	0	0	0	0	0	0	0	0	0	0	0	0	0	0	0	0	0	0	0	0	0	0	0	0
9	139871651	139871651	A	G	upstream	PTGDS	0	0	0	9q34.3	0	0	0	0	0	0	0	0	0	0	0	0	0	0	0	0	0	0	0	0	0	0	0	0	0	0	0	0
9	139871663	139871663	T	C	upstream	PTGDS	0	0	0	9q34.3	0	0	0	0	0	0	0	0	0	0	0	0	0	0	0	0	0	0	0	0	0	0	0	0	0	0	0	0
9	139874239	139874239	A	G	intronic	PTGDS	0	0	0	9q34.3	0	0	0	0	0	0	0	0	0	0	0	0	0	0	0	0	0	0	0	0	0	0	0	0	0	0	0	0
9	139875754	139875754	C	G	intronic	PTGDS	0	0	0	9q34.3	0	0	0	0	0	0	0	0	0	0	0	0	0	0	0	0	0	0	0	0	0	0	0	0	0	0	0	0
9	139877234	139877234	T	C	upstream	LCNL1	0	0	0	9q34.3	0	0	0	0	0	0	0	0	0	0	0	0	0	0	0	0	0	0	0	0	0	0	0	0	0	0	0	0
9	139877293	139877293	A	G	upstream	LCNL1	0	0	0	9q34.3	0	0	0	0	0	0	0	0	0	0	0	0	0	0	0	0	0	0	0	0	0	0	0	0	0	0	0	0
9	139878339	139878339	A	C	intronic	LCNL1	0	0	0	9q34.3	0	0	0	0	0	0	0	0	0	0	0	0	0	0	0	0	0	0	0	0	0	0	0	0	0	0	0	0
9	139878950	139878950	A	G	exonic	LCNL1	0	synonymous SNV	LCNL1:NM_207510:exon2:c.G131G:p.G44G	9q34.3	0	0	0	0	0	0	0	0	0	0	0	0	0	0	0	0	0	0	0	0	0	0	0	0	0	0	0	0
9	139879235	139879235	T	G	exonic	LCNL1	0	synonymous SNV	LCNL1:NM_207510:exon3:c.G267G:p.M89M	9q34.3	0	0	0	0	0	0	0	0	0	0	0	0	0	0	0	0	0	0	0	0	0	0	0	0	0	0	0	0
9	139879364	139879364	A	G	exonic	LCNL1	0	synonymous SNV	LCNL1:NM_207510:exon3:c.G396G:p.A132A	9q34.3	0	0	0	0	0	0	0	0	0	0	0	0	0	0	0	0	0	0	0	0	0	0	0	0	0	0	0	0
9	139879753	139879753	A	G	UTR3	LCNL1	NM_207510:c.*290A>G	0	0	9q34.3	0	0	0	0	0	0	0	0	0	0	0	0	0	0	0	0	0	0	0	0	0	0	0	0	0	0	0	0
9	139880107	139880107	A	C	UTR3	LCNL1	NM_207510:c.*644A>C	0	0	9q34.3	0	0	0	0	0	0	0	0	0	0	0	0	0	0	0	0	0	0	0	0	0	0	0	0	0	0	0	0
9	139881253	139881253	T	C	intergenic	LCNL1,C9orf142	dist=1043;dist=5617	0	0	9q34.3	0	0	0	0	0	0	0	0	0	0	0	0	0	0	0	0	0	0	0	0	0	0	0	0	0	0	0	0
9	139881469	139881469	A	G	intergenic	LCNL1,C9orf142	dist=1259;dist=5401	0	0	9q34.3	0	0	0	0	0	0	0	0	0	0	0	0	0	0	0	0	0	0	0	0	0	0	0	0	0	0	0	0
10	16477114	16477114	G	T	intergenic	FAM188A,PTER	dist=574595;dist=1828	0	0	10p13	0	0	0	0	0	0	0	0	0	0	0	0	0	0	0	0	0	0	0	0	0	0	0	0	0	0	0	0
10	16478463	16478463	CTCTA	C	0	0	0	0	0	0	0	0	0	0	0	0	0	0	0	0	0	0	0	0	0	0	0	0	0	0	0	0	0	0	0	0	0	0
10	16479931	16479931	G	A	intronic	PTER	0	0	0	10p13	0	0	0	0	0	0	0	0	0	0	0	0	0	0	0	0	0	0	0	0	0	0	0	0	0	0	0	0
10	16480269	16480269	G	C	intronic	PTER	0	0	0	10p13	0	0	0	0	0	0	0	0	0	0	0	0	0	0	0	0	0	0	0	0	0	0	0	0	0	0	0	0
10	16480390	16480390	T	C	intronic	PTER	0	0	0	10p13	0	0	0	0	0	0	0	0	0	0	0	0	0	0	0	0	0	0	0	0	0	0	0	0	0	0	0	0
10	16480957	16480957	A	G	intronic	PTER	0	0	0	10p13	0	0	0	0	0	0	0	0	0	0	0	0	0	0	0	0	0	0	0	0	0	0	0	0	0	0	0	0
10	16481285	16481285	C	A	intronic	PTER	0	0	0	10p13	0	0	0	0	0	0	0	0	0	0	0	0	0	0	0	0	0	0	0	0	0	0	0	0	0	0	0	0
10	16481930	16481930	A	G	intronic	PTER	0	0	0	10p13	0	0	0	0	0	0	0	0	0	0	0	0	0	0	0	0	0	0	0	0	0	0	0	0	0	0	0	0
10	16483070	16483070	A	G	intronic	PTER	0	0	0	10p13	0	0	0	0	0	0	0	0	0	0	0	0	0	0	0	0	0	0	0	0	0	0	0	0	0	0	0	0
10	16483751	16483751	G	A	intronic	PTER	0	0	0	10p13	0	0	0	0	0	0	0	0	0	0	0	0	0	0	0	0	0	0	0	0	0	0	0	0	0	0	0	0
10	16484962	16484962	T	C	intronic	PTER	0	0	0	10p13	0	0	0	0	0	0	0	0	0	0	0	0	0	0	0	0	0	0	0	0	0	0	0	0	0	0	0	0
10	16485226	16485226	A	G	intronic	PTER	0	0	0	10p13	0	0	0	0	0	0	0	0	0	0	0	0	0	0	0	0	0	0	0	0	0	0	0	0	0	0	0	0
10	16485835	16485835	A	C	intronic	PTER	0	0	0	10p13	0	0	0	0	0	0	0	0	0	0	0	0	0	0	0	0	0	0	0	0	0	0	0	0	0	0	0	0
10	16486953	16486953	A	G	intronic	PTER	0	0	0	10p13	0	0	0	0	0	0	0	0	0	0	0	0	0	0	0	0	0	0	0	0	0	0	0	0	0	0	0	0
10	16487694	16487694	A	G	intronic	PTER	0	0	0	10p13	0	0	0	0	0	0	0	0	0	0	0	0	0	0	0	0	0	0	0	0	0	0	0	0	0	0	0	0
10	16488814	16488814	T	G	intronic	PTER	0	0	0	10p13	0	0	0	0	0	0	0	0	0	0	0	0	0	0	0	0	0	0	0	0	0	0	0	0	0	0	0	0
10	16488832	16488832	A	G	intronic	PTER	0	0	0	10p13	0	0	0	0	0	0	0	0	0	0	0	0	0	0	0	0	0	0	0	0	0	0	0	0	0	0	0	0
10	16489368	16489368	G	A	intronic	PTER	0	0	0	10p13	0	0	0	0	0	0	0	0	0	0	0	0	0	0	0	0	0	0	0	0	0	0	0	0	0	0	0	0
10	16490731	16490731	T	G	intronic	PTER	0	0	0	10p13	0	0	0	0	0	0	0	0	0	0	0	0	0	0	0	0	0	0	0	0	0	0	0	0	0	0	0	0
10	16490752	16490752	C	G	intronic	PTER	0	0	0	10p13	0	0	0	0	0	0	0	0	0	0	0	0	0	0	0	0	0	0	0	0	0	0	0	0	0	0	0	0
10	16491079	16491079	T	C	intronic	PTER	0	0	0	10p13	0	0	0	0	0	0	0	0	0	0	0	0	0	0	0	0	0	0	0	0	0	0	0	0	0	0	0	0
10	16491714	16491714	A	G	intronic	PTER	0	0	0	10p13	0	0	0	0	0	0	0	0	0	0	0	0	0	0	0	0	0	0	0	0	0	0	0	0	0	0	0	0
10	16491993	16491993	G	T	intronic	PTER	0	0	0	10p13	0	0	0	0	0	0	0	0	0	0	0	0	0	0	0	0	0	0	0	0	0	0	0	0	0	0	0	0
10	16493799	16493799	A	G	intronic	PTER	0	0	0	10p13	0	0	0	0	0	0	0	0	0	0	0	0	0	0	0	0	0	0	0	0	0	0	0	0	0	0	0	0
10	16494064	16494064	G	A	intronic	PTER	0	0	0	10p13	0	0	0	0	0	0	0	0	0	0	0	0	0	0	0	0	0	0	0	0	0	0	0	0	0	0	0	0
10	16494911	16494911	A	G	intronic	PTER	0	0	0	10p13	0	0	0	0	0	0	0	0	0	0	0	0	0	0	0	0	0	0	0	0	0	0	0	0	0	0	0	0
10	16495374	16495374	C	T	intronic	PTER	0	0	0	10p13	0	0	0	0	0	0	0	0	0	0	0	0	0	0	0	0	0	0	0	0	0	0	0	0	0	0	0	0
10	16497863	16497863	G	C	intronic	PTER	0	0	0	10p13	0	0	0	0	0	0	0	0	0	0	0	0	0	0	0	0	0	0	0	0	0	0	0	0	0	0	0	0
10	16498327	16498327	C	G	intronic	PTER	0	0	0	10p13	0	0	0	0	0	0	0	0	0	0	0	0	0	0	0	0	0	0	0	0	0	0	0	0	0	0	0	0
10	16499488	16499488	G	A	intronic	PTER	0	0	0	10p13	0	0	0	0	0	0	0	0	0	0	0	0	0	0	0	0	0	0	0	0	0	0	0	0	0	0	0	0
10	16500121	16500121	A	T	intronic	PTER	0	0	0	10p13	0	0	0	0	0	0	0	0	0	0	0	0	0	0	0	0	0	0	0	0	0	0	0	0	0	0	0	0
10	16500400	16500400	A	T	intronic	PTER	0	0	0	10p13	0	0	0	0	0	0	0	0	0	0	0	0	0	0	0	0	0	0	0	0	0	0	0	0	0	0	0	0
10	16501048	16501048	G	C	intronic	PTER	0	0	0	10p13	0	0	0	0	0	0	0	0	0	0	0	0	0	0	0	0	0	0	0	0	0	0	0	0	0	0	0	0
10	16501056	16501056	C	T	intronic	PTER	0	0	0	10p13	0	0	0	0	0	0	0	0	0	0	0	0	0	0	0	0	0	0	0	0	0	0	0	0	0	0	0	0
10	16501559	16501559	T	C	intronic	PTER	0	0	0	10p13	0	0	0	0	0	0	0	0	0	0	0	0	0	0	0	0	0	0	0	0	0	0	0	0	0	0	0	0
10	16501622	16501622	C	T	intronic	PTER	0	0	0	10p13	0	0	0	0	0	0	0	0	0	0	0	0	0	0	0	0	0	0	0	0	0	0	0	0	0	0	0	0
10	16501975	16501975	A	G	intronic	PTER	0	0	0	10p13	0	0	0	0	0	0	0	0	0	0	0	0	0	0	0	0	0	0	0	0	0	0	0	0	0	0	0	0
10	16502165	16502165	G	T	intronic	PTER	0	0	0	10p13	0	0	0	0	0	0	0	0	0	0	0	0	0	0	0	0	0	0	0	0	0	0	0	0	0	0	0	0
10	16503283	16503283	G	A	intronic	PTER	0	0	0	10p13	0	0	0	0	0	0	0	0	0	0	0	0	0	0	0	0	0	0	0	0	0	0	0	0	0	0	0	0
10	16504382	16504382	G	A	intronic	PTER	0	0	0	10p13	0	0	0	0	0	0	0	0	0	0	0	0	0	0	0	0	0	0	0	0	0	0	0	0	0	0	0	0
10	16504614	16504614	C	G	intronic	PTER	0	0	0	10p13	0	0	0	0	0	0	0	0	0	0	0	0	0	0	0	0	0	0	0	0	0	0	0	0	0	0	0	0
10	16505123	16505123	A	C	intronic	PTER	0	0	0	10p13	0	0	0	0	0	0	0	0	0	0	0	0	0	0	0	0	0	0	0	0	0	0	0	0	0	0	0	0
10	16505197	16505197	T	TAAAAAAAAAAAAA	intronic	PTER	0	0	0	10p13	0	0	0	0	0	0	0	0	0	0	0	0	0	0	0	0	0	0	0	0	0	0	0	0	0	0	0	0
10	16505594	16505594	A	T	intronic	PTER	0	0	0	10p13	0	0	0	0	0	0	0	0	0	0	0	0	0	0	0	0	0	0	0	0	0	0	0	0	0	0	0	0
10	16508512	16508512	A	G	intronic	PTER	0	0	0	10p13	0	0	0	0	0	0	0	0	0	0	0	0	0	0	0	0	0	0	0	0	0	0	0	0	0	0	0	0
10	16509918	16509918	A	G	intronic	PTER	0	0	0	10p13	0	0	0	0	0	0	0	0	0	0	0	0	0	0	0	0	0	0	0	0	0	0	0	0	0	0	0	0
10	16510577	16510577	A	G	intronic	PTER	0	0	0	10p13	0	0	0	0	0	0	0	0	0	0	0	0	0	0	0	0	0	0	0	0	0	0	0	0	0	0	0	0
10	16511011	16511011	C	T	intronic	PTER	0	0	0	10p13	0	0	0	0	0	0	0	0	0	0	0	0	0	0	0	0	0	0	0	0	0	0	0	0	0	0	0	0
10	16511255	16511255	G	A	intronic	PTER	0	0	0	10p13	0	0	0	0	0	0	0	0	0	0	0	0	0	0	0	0	0	0	0	0	0	0	0	0	0	0	0	0
10	16513096	16513096	G	A	intronic	PTER	0	0	0	10p13	0	0	0	0	0	0	0	0	0	0	0	0	0	0	0	0	0	0	0	0	0	0	0	0	0	0	0	0
10	16513164	16513164	AT	A	0	0	0	0	0	0	0	0	0	0	0	0	0	0	0	0	0	0	0	0	0	0	0	0	0	0	0	0	0	0	0	0	0	0
10	16513558	16513558	A	T	intronic	PTER	0	0	0	10p13	0	0	0	0	0	0	0	0	0	0	0	0	0	0	0	0	0	0	0	0	0	0	0	0	0	0	0	0
10	16515294	16515294	T	G	intronic	PTER	0	0	0	10p13	0	0	0	0	0	0	0	0	0	0	0	0	0	0	0	0	0	0	0	0	0	0	0	0	0	0	0	0
10	16516194	16516194	C	G	intronic	PTER	0	0	0	10p13	0	0	0	0	0	0	0	0	0	0	0	0	0	0	0	0	0	0	0	0	0	0	0	0	0	0	0	0
10	16516980	16516980	G	A	intronic	PTER	0	0	0	10p13	0	0	0	0	0	0	0	0	0	0	0	0	0	0	0	0	0	0	0	0	0	0	0	0	0	0	0	0
10	16517344	16517344	C	T	intronic	PTER	0	0	0	10p13	0	0	0	0	0	0	0	0	0	0	0	0	0	0	0	0	0	0	0	0	0	0	0	0	0	0	0	0
10	16518227	16518227	T	C	intronic	PTER	0	0	0	10p13	0	0	0	0	0	0	0	0	0	0	0	0	0	0	0	0	0	0	0	0	0	0	0	0	0	0	0	0
10	16518314	16518314	T	C	intronic	PTER	0	0	0	10p13	0	0	0	0	0	0	0	0	0	0	0	0	0	0	0	0	0	0	0	0	0	0	0	0	0	0	0	0
10	16519244	16519244	C	T	intronic	PTER	0	0	0	10p13	0	0	0	0	0	0	0	0	0	0	0	0	0	0	0	0	0	0	0	0	0	0	0	0	0	0	0	0
10	16519588	16519588	A	T	intronic	PTER	0	0	0	10p13	0	0	0	0	0	0	0	0	0	0	0	0	0	0	0	0	0	0	0	0	0	0	0	0	0	0	0	0
10	16519671	16519671	G	C	intronic	PTER	0	0	0	10p13	0	0	0	0	0	0	0	0	0	0	0	0	0	0	0	0	0	0	0	0	0	0	0	0	0	0	0	0
10	16519698	16519698	C	T	intronic	PTER	0	0	0	10p13	0	0	0	0	0	0	0	0	0	0	0	0	0	0	0	0	0	0	0	0	0	0	0	0	0	0	0	0
10	16519784	16519784	G	A	intronic	PTER	0	0	0	10p13	0	0	0	0	0	0	0	0	0	0	0	0	0	0	0	0	0	0	0	0	0	0	0	0	0	0	0	0
10	16520700	16520700	T	C	intronic	PTER	0	0	0	10p13	0	0	0	0	0	0	0	0	0	0	0	0	0	0	0	0	0	0	0	0	0	0	0	0	0	0	0	0
10	16523440	16523440	A	T	intronic	PTER	0	0	0	10p13	0	0	0	0	0	0	0	0	0	0	0	0	0	0	0	0	0	0	0	0	0	0	0	0	0	0	0	0
10	16523648	16523648	AT	A	0	0	0	0	0	0	0	0	0	0	0	0	0	0	0	0	0	0	0	0	0	0	0	0	0	0	0	0	0	0	0	0	0	0
10	16524262	16524262	A	G	intronic	PTER	0	0	0	10p13	0	0	0	0	0	0	0	0	0	0	0	0	0	0	0	0	0	0	0	0	0	0	0	0	0	0	0	0
10	16524927	16524927	T	C	intronic	PTER	0	0	0	10p13	0	0	0	0	0	0	0	0	0	0	0	0	0	0	0	0	0	0	0	0	0	0	0	0	0	0	0	0
10	16525387	16525387	C	T	intronic	PTER	0	0	0	10p13	0	0	0	0	0	0	0	0	0	0	0	0	0	0	0	0	0	0	0	0	0	0	0	0	0	0	0	0
10	16525389	16525389	T	A	intronic	PTER	0	0	0	10p13	0	0	0	0	0	0	0	0	0	0	0	0	0	0	0	0	0	0	0	0	0	0	0	0	0	0	0	0
10	16526759	16526759	A	G	exonic	PTER	0	synonymous SNV	PTER:NM_001261836:exon2:c.G376G:p.G126G,PTER:NM_001001484:exon3:c.G376G:p.G126G,PTER:NM_001261837:exon3:c.G376G:p.G126G,PTER:NM_030664:exon3:c.G376G:p.G126G	10p13	0	0	0	0	0	0	0	0	0	0	0	0	0	0	0	0	0	0	0	0	0	0	0	0	0	0	0	0
10	16527025	16527025	T	A	intronic	PTER	0	0	0	10p13	0	0	0	0	0	0	0	0	0	0	0	0	0	0	0	0	0	0	0	0	0	0	0	0	0	0	0	0
10	16527265	16527265	A	G	intronic	PTER	0	0	0	10p13	0	0	0	0	0	0	0	0	0	0	0	0	0	0	0	0	0	0	0	0	0	0	0	0	0	0	0	0
10	16527624	16527624	G	T	intronic	PTER	0	0	0	10p13	0	0	0	0	0	0	0	0	0	0	0	0	0	0	0	0	0	0	0	0	0	0	0	0	0	0	0	0
10	16528010	16528010	C	T	intronic	PTER	0	0	0	10p13	0	0	0	0	0	0	0	0	0	0	0	0	0	0	0	0	0	0	0	0	0	0	0	0	0	0	0	0
10	16528104	16528104	C	A	intronic	PTER	0	0	0	10p13	0	0	0	0	0	0	0	0	0	0	0	0	0	0	0	0	0	0	0	0	0	0	0	0	0	0	0	0
10	16529405	16529405	G	C	intronic	PTER	0	0	0	10p13	0	0	0	0	0	0	0	0	0	0	0	0	0	0	0	0	0	0	0	0	0	0	0	0	0	0	0	0
10	16530049	16530049	C	T	intronic	PTER	0	0	0	10p13	0	0	0	0	0	0	0	0	0	0	0	0	0	0	0	0	0	0	0	0	0	0	0	0	0	0	0	0
10	16530849	16530849	T	C	intronic	PTER	0	0	0	10p13	0	0	0	0	0	0	0	0	0	0	0	0	0	0	0	0	0	0	0	0	0	0	0	0	0	0	0	0
10	16531006	16531006	G	A	intronic	PTER	0	0	0	10p13	0	0	0	0	0	0	0	0	0	0	0	0	0	0	0	0	0	0	0	0	0	0	0	0	0	0	0	0
10	16532029	16532029	C	T	intronic	PTER	0	0	0	10p13	0	0	0	0	0	0	0	0	0	0	0	0	0	0	0	0	0	0	0	0	0	0	0	0	0	0	0	0
10	16532202	16532202	G	A	intronic	PTER	0	0	0	10p13	0	0	0	0	0	0	0	0	0	0	0	0	0	0	0	0	0	0	0	0	0	0	0	0	0	0	0	0
10	16533063	16533063	C	T	intronic	PTER	0	0	0	10p13	0	0	0	0	0	0	0	0	0	0	0	0	0	0	0	0	0	0	0	0	0	0	0	0	0	0	0	0
10	16533209	16533209	G	C	intronic	PTER	0	0	0	10p13	0	0	0	0	0	0	0	0	0	0	0	0	0	0	0	0	0	0	0	0	0	0	0	0	0	0	0	0
10	16533253	16533253	A	G	intronic	PTER	0	0	0	10p13	0	0	0	0	0	0	0	0	0	0	0	0	0	0	0	0	0	0	0	0	0	0	0	0	0	0	0	0
10	16533461	16533461	A	G	intronic	PTER	0	0	0	10p13	0	0	0	0	0	0	0	0	0	0	0	0	0	0	0	0	0	0	0	0	0	0	0	0	0	0	0	0
10	16534369	16534369	C	T	intronic	PTER	0	0	0	10p13	0	0	0	0	0	0	0	0	0	0	0	0	0	0	0	0	0	0	0	0	0	0	0	0	0	0	0	0
10	16535589	16535589	G	A	intronic	PTER	0	0	0	10p13	0	0	0	0	0	0	0	0	0	0	0	0	0	0	0	0	0	0	0	0	0	0	0	0	0	0	0	0
10	16535859	16535859	T	TA	intronic	PTER	0	0	0	10p13	0	0	0	0	0	0	0	0	0	0	0	0	0	0	0	0	0	0	0	0	0	0	0	0	0	0	0	0
10	16536966	16536966	T	C	intronic	PTER	0	0	0	10p13	0	0	0	0	0	0	0	0	0	0	0	0	0	0	0	0	0	0	0	0	0	0	0	0	0	0	0	0
10	16537497	16537497	G	T	intronic	PTER	0	0	0	10p13	0	0	0	0	0	0	0	0	0	0	0	0	0	0	0	0	0	0	0	0	0	0	0	0	0	0	0	0
10	16537734	16537734	G	C	intronic	PTER	0	0	0	10p13	0	0	0	0	0	0	0	0	0	0	0	0	0	0	0	0	0	0	0	0	0	0	0	0	0	0	0	0
10	16537929	16537929	G	C	intronic	PTER	0	0	0	10p13	0	0	0	0	0	0	0	0	0	0	0	0	0	0	0	0	0	0	0	0	0	0	0	0	0	0	0	0
10	16537940	16537940	G	A	intronic	PTER	0	0	0	10p13	0	0	0	0	0	0	0	0	0	0	0	0	0	0	0	0	0	0	0	0	0	0	0	0	0	0	0	0
10	16539085	16539085	T	C	intronic	PTER	0	0	0	10p13	0	0	0	0	0	0	0	0	0	0	0	0	0	0	0	0	0	0	0	0	0	0	0	0	0	0	0	0
10	16540097	16540097	A	C	intronic	PTER	0	0	0	10p13	0	0	0	0	0	0	0	0	0	0	0	0	0	0	0	0	0	0	0	0	0	0	0	0	0	0	0	0
10	16543862	16543862	C	T	intronic	PTER	0	0	0	10p13	0	0	0	0	0	0	0	0	0	0	0	0	0	0	0	0	0	0	0	0	0	0	0	0	0	0	0	0
10	16544300	16544300	G	T	intronic	PTER	0	0	0	10p13	0	0	0	0	0	0	0	0	0	0	0	0	0	0	0	0	0	0	0	0	0	0	0	0	0	0	0	0
10	16544547	16544547	G	A	intronic	PTER	0	0	0	10p13	0	0	0	0	0	0	0	0	0	0	0	0	0	0	0	0	0	0	0	0	0	0	0	0	0	0	0	0
10	16545602	16545602	A	G	intronic	PTER	0	0	0	10p13	0	0	0	0	0	0	0	0	0	0	0	0	0	0	0	0	0	0	0	0	0	0	0	0	0	0	0	0
10	16546861	16546861	C	G	intronic	PTER	0	0	0	10p13	0	0	0	0	0	0	0	0	0	0	0	0	0	0	0	0	0	0	0	0	0	0	0	0	0	0	0	0
10	16548230	16548230	A	G	intronic	PTER	0	0	0	10p13	0	0	0	0	0	0	0	0	0	0	0	0	0	0	0	0	0	0	0	0	0	0	0	0	0	0	0	0
10	16548482	16548482	G	C	intronic	PTER	0	0	0	10p13	0	0	0	0	0	0	0	0	0	0	0	0	0	0	0	0	0	0	0	0	0	0	0	0	0	0	0	0
10	16551924	16551924	C	T	intronic	PTER	0	0	0	10p13	0	0	0	0	0	0	0	0	0	0	0	0	0	0	0	0	0	0	0	0	0	0	0	0	0	0	0	0
10	16552027	16552027	T	C	intronic	PTER	0	0	0	10p13	0	0	0	0	0	0	0	0	0	0	0	0	0	0	0	0	0	0	0	0	0	0	0	0	0	0	0	0
10	16552595	16552595	A	G	intronic	PTER	0	0	0	10p13	0	0	0	0	0	0	0	0	0	0	0	0	0	0	0	0	0	0	0	0	0	0	0	0	0	0	0	0
10	16553377	16553377	C	T	UTR3	PTER	NM_001001484:c.*122C>T,NM_001261838:c.*122C>T,NM_001261837:c.*122C>T,NM_001261836:c.*122C>T,NM_030664:c.*122C>T	0	0	10p13	0	0	0	0	0	0	0	0	0	0	0	0	0	0	0	0	0	0	0	0	0	0	0	0	0	0	0	0
10	16553748	16553748	C	T	UTR3	PTER	NM_001001484:c.*493C>T,NM_001261838:c.*493C>T,NM_001261837:c.*493C>T,NM_001261836:c.*493C>T,NM_030664:c.*493C>T	0	0	10p13	0	0	0	0	0	0	0	0	0	0	0	0	0	0	0	0	0	0	0	0	0	0	0	0	0	0	0	0
10	16554368	16554368	A	C	UTR3	PTER	NM_001001484:c.*1113A>C,NM_001261838:c.*1113A>C,NM_001261837:c.*1113A>C,NM_001261836:c.*1113A>C,NM_030664:c.*1113A>C	0	0	10p13	0	0	0	0	0	0	0	0	0	0	0	0	0	0	0	0	0	0	0	0	0	0	0	0	0	0	0	0
10	16554439	16554439	A	G	UTR3	PTER	NM_001001484:c.*1184A>G,NM_001261838:c.*1184A>G,NM_001261837:c.*1184A>G,NM_001261836:c.*1184A>G,NM_030664:c.*1184A>G	0	0	10p13	0	0	0	0	0	0	0	0	0	0	0	0	0	0	0	0	0	0	0	0	0	0	0	0	0	0	0	0
10	16554443	16554443	C	T	UTR3	PTER	NM_001001484:c.*1188C>T,NM_001261838:c.*1188C>T,NM_001261837:c.*1188C>T,NM_001261836:c.*1188C>T,NM_030664:c.*1188C>T	0	0	10p13	0	0	0	0	0	0	0	0	0	0	0	0	0	0	0	0	0	0	0	0	0	0	0	0	0	0	0	0
10	16555407	16555407	A	T	UTR3	PTER	NM_001001484:c.*2152A>T,NM_001261838:c.*2152A>T,NM_001261837:c.*2152A>T,NM_001261836:c.*2152A>T,NM_030664:c.*2152A>T	0	0	10p13	0	0	0	0	0	0	0	0	0	0	0	0	0	0	0	0	0	0	0	0	0	0	0	0	0	0	0	0
10	16555538	16555538	T	C	UTR3	PTER	NM_001001484:c.*2283T>C,NM_001261838:c.*2283T>C,NM_001261837:c.*2283T>C,NM_001261836:c.*2283T>C,NM_030664:c.*2283T>C	0	0	10p13	0	0	0	0	0	0	0	0	0	0	0	0	0	0	0	0	0	0	0	0	0	0	0	0	0	0	0	0
10	16555696	16555696	T	C	UTR3	PTER	NM_001001484:c.*2441T>C,NM_001261838:c.*2441T>C,NM_001261837:c.*2441T>C,NM_001261836:c.*2441T>C,NM_030664:c.*2441T>C	0	0	10p13	0	0	0	0	0	0	0	0	0	0	0	0	0	0	0	0	0	0	0	0	0	0	0	0	0	0	0	0
10	16556957	16556957	C	A	intronic	C1QL3	0	0	0	10p13	0	0	0	0	0	0	0	0	0	0	0	0	0	0	0	0	0	0	0	0	0	0	0	0	0	0	0	0
10	16557233	16557233	AG	A	0	0	0	0	0	0	0	0	0	0	0	0	0	0	0	0	0	0	0	0	0	0	0	0	0	0	0	0	0	0	0	0	0	0
10	31605646	31605646	A	T	ncRNA_exonic	ZEB1-AS1	0	0	0	10p11.22	0	0	0	0	0	0	0	0	0	0	0	0	0	0	0	0	0	0	0	0	0	0	0	0	0	0	0	0
10	31605699	31605699	C	T	ncRNA_exonic	ZEB1-AS1	0	0	0	10p11.22	0	0	0	0	0	0	0	0	0	0	0	0	0	0	0	0	0	0	0	0	0	0	0	0	0	0	0	0
10	31608269	31608269	A	G	intronic	ZEB1	0	0	0	10p11.22	0	0	0	0	0	0	0	0	0	0	0	0	0	0	0	0	0	0	0	0	0	0	0	0	0	0	0	0
10	31610672	31610672	G	A	intronic	ZEB1	0	0	0	10p11.22	0	0	0	0	0	0	0	0	0	0	0	0	0	0	0	0	0	0	0	0	0	0	0	0	0	0	0	0
10	31614956	31614956	G	A	intronic	ZEB1	0	0	0	10p11.22	0	0	0	0	0	0	0	0	0	0	0	0	0	0	0	0	0	0	0	0	0	0	0	0	0	0	0	0
10	31615050	31615050	C	T	intronic	ZEB1	0	0	0	10p11.22	0	0	0	0	0	0	0	0	0	0	0	0	0	0	0	0	0	0	0	0	0	0	0	0	0	0	0	0
10	31615190	31615190	C	G	intronic	ZEB1	0	0	0	10p11.22	0	0	0	0	0	0	0	0	0	0	0	0	0	0	0	0	0	0	0	0	0	0	0	0	0	0	0	0
10	31618060	31618060	A	G	intronic	ZEB1	0	0	0	10p11.22	0	0	0	0	0	0	0	0	0	0	0	0	0	0	0	0	0	0	0	0	0	0	0	0	0	0	0	0
10	31622079	31622079	T	C	intronic	ZEB1	0	0	0	10p11.22	0	0	0	0	0	0	0	0	0	0	0	0	0	0	0	0	0	0	0	0	0	0	0	0	0	0	0	0
10	31622486	31622486	C	T	intronic	ZEB1	0	0	0	10p11.22	0	0	0	0	0	0	0	0	0	0	0	0	0	0	0	0	0	0	0	0	0	0	0	0	0	0	0	0
10	31626701	31626701	A	G	intronic	ZEB1	0	0	0	10p11.22	0	0	0	0	0	0	0	0	0	0	0	0	0	0	0	0	0	0	0	0	0	0	0	0	0	0	0	0
10	31628223	31628223	C	T	intronic	ZEB1	0	0	0	10p11.22	0	0	0	0	0	0	0	0	0	0	0	0	0	0	0	0	0	0	0	0	0	0	0	0	0	0	0	0
10	31629802	31629802	C	A	intronic	ZEB1	0	0	0	10p11.22	0	0	0	0	0	0	0	0	0	0	0	0	0	0	0	0	0	0	0	0	0	0	0	0	0	0	0	0
10	31633418	31633418	A	G	intronic	ZEB1	0	0	0	10p11.22	0	0	0	0	0	0	0	0	0	0	0	0	0	0	0	0	0	0	0	0	0	0	0	0	0	0	0	0
10	31635563	31635563	T	G	intronic	ZEB1	0	0	0	10p11.22	0	0	0	0	0	0	0	0	0	0	0	0	0	0	0	0	0	0	0	0	0	0	0	0	0	0	0	0
10	31638421	31638421	G	C	intronic	ZEB1	0	0	0	10p11.22	0	0	0	0	0	0	0	0	0	0	0	0	0	0	0	0	0	0	0	0	0	0	0	0	0	0	0	0
10	31642060	31642060	G	A	intronic	ZEB1	0	0	0	10p11.22	0	0	0	0	0	0	0	0	0	0	0	0	0	0	0	0	0	0	0	0	0	0	0	0	0	0	0	0
10	31642916	31642916	G	A	intronic	ZEB1	0	0	0	10p11.22	0	0	0	0	0	0	0	0	0	0	0	0	0	0	0	0	0	0	0	0	0	0	0	0	0	0	0	0
10	31646090	31646090	C	G	intronic	ZEB1	0	0	0	10p11.22	0	0	0	0	0	0	0	0	0	0	0	0	0	0	0	0	0	0	0	0	0	0	0	0	0	0	0	0
10	31649136	31649136	C	A	intronic	ZEB1	0	0	0	10p11.22	0	0	0	0	0	0	0	0	0	0	0	0	0	0	0	0	0	0	0	0	0	0	0	0	0	0	0	0
10	31650120	31650120	C	T	intronic	ZEB1	0	0	0	10p11.22	Score=0.960832;Name=chr8:26867987	0	0	0	0	0	0	0	0	0	0	0	0	0	0	0	0	0	0	0	0	0	0	0	0	0	0	0
10	31650501	31650501	C	T	intronic	ZEB1	0	0	0	10p11.22	Score=0.960832;Name=chr8:26867987	0	0	0	0	0	0	0	0	0	0	0	0	0	0	0	0	0	0	0	0	0	0	0	0	0	0	0
10	31656587	31656587	A	T	intronic	ZEB1	0	0	0	10p11.22	0	0	0	0	0	0	0	0	0	0	0	0	0	0	0	0	0	0	0	0	0	0	0	0	0	0	0	0
10	31658338	31658338	G	A	intronic	ZEB1	0	0	0	10p11.22	0	0	0	0	0	0	0	0	0	0	0	0	0	0	0	0	0	0	0	0	0	0	0	0	0	0	0	0
10	31660683	31660683	G	A	intronic	ZEB1	0	0	0	10p11.22	0	0	0	0	0	0	0	0	0	0	0	0	0	0	0	0	0	0	0	0	0	0	0	0	0	0	0	0
10	31661374	31661374	A	G	intronic	ZEB1	0	0	0	10p11.22	0	0	0	0	0	0	0	0	0	0	0	0	0	0	0	0	0	0	0	0	0	0	0	0	0	0	0	0
10	31670316	31670316	G	A	intronic	ZEB1	0	0	0	10p11.22	0	0	0	0	0	0	0	0	0	0	0	0	0	0	0	0	0	0	0	0	0	0	0	0	0	0	0	0
10	31670655	31670655	C	T	intronic	ZEB1	0	0	0	10p11.22	0	0	0	0	0	0	0	0	0	0	0	0	0	0	0	0	0	0	0	0	0	0	0	0	0	0	0	0
10	31673890	31673890	T	C	intronic	ZEB1	0	0	0	10p11.22	0	0	0	0	0	0	0	0	0	0	0	0	0	0	0	0	0	0	0	0	0	0	0	0	0	0	0	0
10	31685238	31685238	C	G	intronic	ZEB1	0	0	0	10p11.22	0	0	0	0	0	0	0	0	0	0	0	0	0	0	0	0	0	0	0	0	0	0	0	0	0	0	0	0
10	31694767	31694767	T	C	intronic	ZEB1	0	0	0	10p11.22	0	0	0	0	0	0	0	0	0	0	0	0	0	0	0	0	0	0	0	0	0	0	0	0	0	0	0	0
10	31694913	31694913	C	G	intronic	ZEB1	0	0	0	10p11.22	0	0	0	0	0	0	0	0	0	0	0	0	0	0	0	0	0	0	0	0	0	0	0	0	0	0	0	0
10	31695745	31695745	G	A	intronic	ZEB1	0	0	0	10p11.22	0	0	0	0	0	0	0	0	0	0	0	0	0	0	0	0	0	0	0	0	0	0	0	0	0	0	0	0
10	31699441	31699441	A	G	intronic	ZEB1	0	0	0	10p11.22	0	0	0	0	0	0	0	0	0	0	0	0	0	0	0	0	0	0	0	0	0	0	0	0	0	0	0	0
10	31699956	31699956	T	C	intronic	ZEB1	0	0	0	10p11.22	0	0	0	0	0	0	0	0	0	0	0	0	0	0	0	0	0	0	0	0	0	0	0	0	0	0	0	0
10	31707436	31707436	A	T	intronic	ZEB1	0	0	0	10p11.22	0	0	0	0	0	0	0	0	0	0	0	0	0	0	0	0	0	0	0	0	0	0	0	0	0	0	0	0
10	31708635	31708635	T	A	intronic	ZEB1	0	0	0	10p11.22	0	0	0	0	0	0	0	0	0	0	0	0	0	0	0	0	0	0	0	0	0	0	0	0	0	0	0	0
10	31716972	31716972	C	T	intronic	ZEB1	0	0	0	10p11.22	0	0	0	0	0	0	0	0	0	0	0	0	0	0	0	0	0	0	0	0	0	0	0	0	0	0	0	0
10	31724321	31724321	C	T	intronic	ZEB1	0	0	0	10p11.22	0	0	0	0	0	0	0	0	0	0	0	0	0	0	0	0	0	0	0	0	0	0	0	0	0	0	0	0
10	31724913	31724913	G	A	intronic	ZEB1	0	0	0	10p11.22	0	0	0	0	0	0	0	0	0	0	0	0	0	0	0	0	0	0	0	0	0	0	0	0	0	0	0	0
10	31726885	31726885	C	T	intronic	ZEB1	0	0	0	10p11.22	0	0	0	0	0	0	0	0	0	0	0	0	0	0	0	0	0	0	0	0	0	0	0	0	0	0	0	0
10	31726984	31726984	C	G	intronic	ZEB1	0	0	0	10p11.22	0	0	0	0	0	0	0	0	0	0	0	0	0	0	0	0	0	0	0	0	0	0	0	0	0	0	0	0
10	31728547	31728547	C	T	intronic	ZEB1	0	0	0	10p11.22	0	0	0	0	0	0	0	0	0	0	0	0	0	0	0	0	0	0	0	0	0	0	0	0	0	0	0	0
10	31729873	31729873	C	A	intronic	ZEB1	0	0	0	10p11.22	0	0	0	0	0	0	0	0	0	0	0	0	0	0	0	0	0	0	0	0	0	0	0	0	0	0	0	0
10	31735782	31735782	C	T	intronic	ZEB1	0	0	0	10p11.22	0	0	0	0	0	0	0	0	0	0	0	0	0	0	0	0	0	0	0	0	0	0	0	0	0	0	0	0
10	31737855	31737855	A	T	intronic	ZEB1	0	0	0	10p11.22	0	0	0	0	0	0	0	0	0	0	0	0	0	0	0	0	0	0	0	0	0	0	0	0	0	0	0	0
10	31739549	31739549	G	A	intronic	ZEB1	0	0	0	10p11.22	0	0	0	0	0	0	0	0	0	0	0	0	0	0	0	0	0	0	0	0	0	0	0	0	0	0	0	0
10	31746433	31746433	G	A	intronic	ZEB1	0	0	0	10p11.22	0	0	0	0	0	0	0	0	0	0	0	0	0	0	0	0	0	0	0	0	0	0	0	0	0	0	0	0
10	31756221	31756221	G	A	intronic	ZEB1	0	0	0	10p11.22	0	0	0	0	0	0	0	0	0	0	0	0	0	0	0	0	0	0	0	0	0	0	0	0	0	0	0	0
10	31765866	31765866	G	A	intronic	ZEB1	0	0	0	10p11.22	0	0	0	0	0	0	0	0	0	0	0	0	0	0	0	0	0	0	0	0	0	0	0	0	0	0	0	0
10	31768103	31768103	T	C	intronic	ZEB1	0	0	0	10p11.22	0	0	0	0	0	0	0	0	0	0	0	0	0	0	0	0	0	0	0	0	0	0	0	0	0	0	0	0
10	31773897	31773897	C	A	intronic	ZEB1	0	0	0	10p11.22	0	0	0	0	0	0	0	0	0	0	0	0	0	0	0	0	0	0	0	0	0	0	0	0	0	0	0	0
10	31778726	31778726	G	A	intronic	ZEB1	0	0	0	10p11.22	0	0	0	0	0	0	0	0	0	0	0	0	0	0	0	0	0	0	0	0	0	0	0	0	0	0	0	0
10	31780143	31780143	G	C	intronic	ZEB1	0	0	0	10p11.22	0	0	0	0	0	0	0	0	0	0	0	0	0	0	0	0	0	0	0	0	0	0	0	0	0	0	0	0
10	31780960	31780960	A	G	intronic	ZEB1	0	0	0	10p11.22	0	0	0	0	0	0	0	0	0	0	0	0	0	0	0	0	0	0	0	0	0	0	0	0	0	0	0	0
10	31781138	31781138	G	C	intronic	ZEB1	0	0	0	10p11.22	0	0	0	0	0	0	0	0	0	0	0	0	0	0	0	0	0	0	0	0	0	0	0	0	0	0	0	0
10	31783195	31783195	C	T	intronic	ZEB1	0	0	0	10p11.22	0	0	0	0	0	0	0	0	0	0	0	0	0	0	0	0	0	0	0	0	0	0	0	0	0	0	0	0
10	31784653	31784653	T	C	intronic	ZEB1	0	0	0	10p11.22	0	0	0	0	0	0	0	0	0	0	0	0	0	0	0	0	0	0	0	0	0	0	0	0	0	0	0	0
10	31784996	31784996	G	A	intronic	ZEB1	0	0	0	10p11.22	0	0	0	0	0	0	0	0	0	0	0	0	0	0	0	0	0	0	0	0	0	0	0	0	0	0	0	0
10	31792047	31792047	A	G	intronic	ZEB1	0	0	0	10p11.22	0	0	0	0	0	0	0	0	0	0	0	0	0	0	0	0	0	0	0	0	0	0	0	0	0	0	0	0
10	31800288	31800288	T	C	intronic	ZEB1	0	0	0	10p11.22	0	0	0	0	0	0	0	0	0	0	0	0	0	0	0	0	0	0	0	0	0	0	0	0	0	0	0	0
10	31803468	31803468	C	T	intronic	ZEB1	0	0	0	10p11.22	0	0	0	0	0	0	0	0	0	0	0	0	0	0	0	0	0	0	0	0	0	0	0	0	0	0	0	0
10	31803995	31803995	A	G	intronic	ZEB1	0	0	0	10p11.22	0	0	0	0	0	0	0	0	0	0	0	0	0	0	0	0	0	0	0	0	0	0	0	0	0	0	0	0
10	31807050	31807050	G	A	intronic	ZEB1	0	0	0	10p11.22	0	0	0	0	0	0	0	0	0	0	0	0	0	0	0	0	0	0	0	0	0	0	0	0	0	0	0	0
10	31807468	31807468	A	G	intronic	ZEB1	0	0	0	10p11.22	0	0	0	0	0	0	0	0	0	0	0	0	0	0	0	0	0	0	0	0	0	0	0	0	0	0	0	0
10	31812128	31812128	G	A	intronic	ZEB1	0	0	0	10p11.22	0	0	0	0	0	0	0	0	0	0	0	0	0	0	0	0	0	0	0	0	0	0	0	0	0	0	0	0
10	31815094	31815094	T	C	intronic	ZEB1	0	0	0	10p11.22	0	0	0	0	0	0	0	0	0	0	0	0	0	0	0	0	0	0	0	0	0	0	0	0	0	0	0	0
10	31819386	31819386	A	G	downstream	ZEB1	0	0	0	10p11.22	0	0	0	0	0	0	0	0	0	0	0	0	0	0	0	0	0	0	0	0	0	0	0	0	0	0	0	0
10	51970604	51970604	T	C	exonic	ASAH2	0	synonymous SNV	ASAH2:NM_001143974:exon10:c.G1288G:p.G430G,ASAH2:NM_019893:exon11:c.G1393G:p.G465G	10q11.23	Score=0.995845;Name=chr10:47892476	0	0	0	0	0	0	0	0	0	0	0	0	0	0	0	0	0	0	0	0	0	0	0	0	0	0	0
10	51976138	51976138	A	G	intronic	ASAH2	0	0	0	10q11.23	Score=0.995845;Name=chr10:47892476	0	0	0	0	0	0	0	0	0	0	0	0	0	0	0	0	0	0	0	0	0	0	0	0	0	0	0
10	51988667	51988667	C	G	intronic	ASAH2	0	0	0	10q11.23	Score=0.995845;Name=chr10:47892476	0	0	0	0	0	0	0	0	0	0	0	0	0	0	0	0	0	0	0	0	0	0	0	0	0	0	0
10	51994845	51994845	A	G	intronic	ASAH2	0	0	0	10q11.23	Score=0.995845;Name=chr10:47892476	0	0	0	0	0	0	0	0	0	0	0	0	0	0	0	0	0	0	0	0	0	0	0	0	0	0	0
10	51997416	51997416	A	T	intronic	ASAH2	0	0	0	10q11.23	Score=0.995845;Name=chr10:47892476	0	0	0	0	0	0	0	0	0	0	0	0	0	0	0	0	0	0	0	0	0	0	0	0	0	0	0
10	52002090	52002090	G	C	intronic	ASAH2	0	0	0	10q11.23	0	0	0	0	0	0	0	0	0	0	0	0	0	0	0	0	0	0	0	0	0	0	0	0	0	0	0	0
10	52002802	52002802	T	C	intronic	ASAH2	0	0	0	10q11.23	0	0	0	0	0	0	0	0	0	0	0	0	0	0	0	0	0	0	0	0	0	0	0	0	0	0	0	0
10	52002835	52002835	A	G	intronic	ASAH2	0	0	0	10q11.23	0	0	0	0	0	0	0	0	0	0	0	0	0	0	0	0	0	0	0	0	0	0	0	0	0	0	0	0
10	52003327	52003327	C	T	intronic	ASAH2	0	0	0	10q11.23	0	0	0	0	0	0	0	0	0	0	0	0	0	0	0	0	0	0	0	0	0	0	0	0	0	0	0	0
10	52003359	52003359	C	T	intronic	ASAH2	0	0	0	10q11.23	0	0	0	0	0	0	0	0	0	0	0	0	0	0	0	0	0	0	0	0	0	0	0	0	0	0	0	0
10	52003894	52003894	G	C	intronic	ASAH2	0	0	0	10q11.23	0	0	0	0	0	0	0	0	0	0	0	0	0	0	0	0	0	0	0	0	0	0	0	0	0	0	0	0
10	52004108	52004108	T	TCATAAAATTTACC	intronic	ASAH2	0	0	0	10q11.23	0	0	0	0	0	0	0	0	0	0	0	0	0	0	0	0	0	0	0	0	0	0	0	0	0	0	0	0
10	52004631	52004631	C	T	intronic	ASAH2	0	0	0	10q11.23	0	0	0	0	0	0	0	0	0	0	0	0	0	0	0	0	0	0	0	0	0	0	0	0	0	0	0	0
10	52007514	52007514	C	T	intronic	ASAH2	0	0	0	10q11.23	0	0	0	0	0	0	0	0	0	0	0	0	0	0	0	0	0	0	0	0	0	0	0	0	0	0	0	0
10	52008806	52008806	A	G	upstream	ASAH2	0	0	0	10q11.23	0	0	0	0	0	0	0	0	0	0	0	0	0	0	0	0	0	0	0	0	0	0	0	0	0	0	0	0
10	52010293	52010293	G	A	intergenic	ASAH2,SGMS1	dist=1923;dist=55052	0	0	10q11.23	0	0	0	0	0	0	0	0	0	0	0	0	0	0	0	0	0	0	0	0	0	0	0	0	0	0	0	0
10	52010297	52010297	T	C	intergenic	ASAH2,SGMS1	dist=1927;dist=55048	0	0	10q11.23	0	0	0	0	0	0	0	0	0	0	0	0	0	0	0	0	0	0	0	0	0	0	0	0	0	0	0	0
10	125425330	125425330	A	G	upstream	GPR26	0	0	0	10q26.13	0	0	0	0	0	0	0	0	0	0	0	0	0	0	0	0	0	0	0	0	0	0	0	0	0	0	0	0
10	125425822	125425822	T	G	upstream	GPR26	0	0	0	10q26.13	0	0	rs10902974	0	0	0	0	0	0	0	0	0	0	0	0	0	0	0	0	0	0	0	0	0	0	0	0	0
10	125426547	125426547	C	G	exonic	GPR26	0	synonymous SNV	GPR26:NM_153442:exon1:c.G624G:p.V208V	10q26.13	0	0	0	0	0	0	0	0	0	0	0	0	0	0	0	0	0	0	0	0	0	0	0	0	0	0	0	0
10	125426972	125426972	T	C	intronic	GPR26	0	0	0	10q26.13	0	0	0	0	0	0	0	0	0	0	0	0	0	0	0	0	0	0	0	0	0	0	0	0	0	0	0	0
10	125427564	125427564	A	G	intronic	GPR26	0	0	0	10q26.13	0	0	0	0	0	0	0	0	0	0	0	0	0	0	0	0	0	0	0	0	0	0	0	0	0	0	0	0
10	125427770	125427770	T	C	intronic	GPR26	0	0	0	10q26.13	0	0	0	0	0	0	0	0	0	0	0	0	0	0	0	0	0	0	0	0	0	0	0	0	0	0	0	0
10	125427811	125427811	A	C	intronic	GPR26	0	0	0	10q26.13	0	0	0	0	0	0	0	0	0	0	0	0	0	0	0	0	0	0	0	0	0	0	0	0	0	0	0	0
10	125428325	125428325	A	G	intronic	GPR26	0	0	0	10q26.13	0	0	0	0	0	0	0	0	0	0	0	0	0	0	0	0	0	0	0	0	0	0	0	0	0	0	0	0
10	125428843	125428843	G	A	intronic	GPR26	0	0	0	10q26.13	0	0	0	0	0	0	0	0	0	0	0	0	0	0	0	0	0	0	0	0	0	0	0	0	0	0	0	0
10	125429300	125429300	C	T	intronic	GPR26	0	0	0	10q26.13	0	0	0	0	0	0	0	0	0	0	0	0	0	0	0	0	0	0	0	0	0	0	0	0	0	0	0	0
10	125429660	125429660	T	C	intronic	GPR26	0	0	0	10q26.13	0	0	0	0	0	0	0	0	0	0	0	0	0	0	0	0	0	0	0	0	0	0	0	0	0	0	0	0
10	125430649	125430649	T	C	intronic	GPR26	0	0	0	10q26.13	0	0	0	0	0	0	0	0	0	0	0	0	0	0	0	0	0	0	0	0	0	0	0	0	0	0	0	0
10	125430758	125430758	C	G	intronic	GPR26	0	0	0	10q26.13	0	0	0	0	0	0	0	0	0	0	0	0	0	0	0	0	0	0	0	0	0	0	0	0	0	0	0	0
10	125431208	125431208	A	G	intronic	GPR26	0	0	0	10q26.13	0	0	0	0	0	0	0	0	0	0	0	0	0	0	0	0	0	0	0	0	0	0	0	0	0	0	0	0
10	125431847	125431847	C	G	intronic	GPR26	0	0	0	10q26.13	0	0	0	0	0	0	0	0	0	0	0	0	0	0	0	0	0	0	0	0	0	0	0	0	0	0	0	0
10	125432637	125432637	A	G	intronic	GPR26	0	0	0	10q26.13	0	0	0	0	0	0	0	0	0	0	0	0	0	0	0	0	0	0	0	0	0	0	0	0	0	0	0	0
10	125432796	125432796	C	T	intronic	GPR26	0	0	0	10q26.13	0	0	0	0	0	0	0	0	0	0	0	0	0	0	0	0	0	0	0	0	0	0	0	0	0	0	0	0
10	125432846	125432846	T	C	intronic	GPR26	0	0	0	10q26.13	0	0	0	0	0	0	0	0	0	0	0	0	0	0	0	0	0	0	0	0	0	0	0	0	0	0	0	0
10	125433504	125433504	A	G	intronic	GPR26	0	0	0	10q26.13	0	0	0	0	0	0	0	0	0	0	0	0	0	0	0	0	0	0	0	0	0	0	0	0	0	0	0	0
10	125433896	125433896	T	C	intronic	GPR26	0	0	0	10q26.13	0	0	0	0	0	0	0	0	0	0	0	0	0	0	0	0	0	0	0	0	0	0	0	0	0	0	0	0
10	125433945	125433945	T	TAAG	intronic	GPR26	0	0	0	10q26.13	0	0	0	0	0	0	0	0	0	0	0	0	0	0	0	0	0	0	0	0	0	0	0	0	0	0	0	0
10	125435106	125435106	T	C	intronic	GPR26	0	0	0	10q26.13	0	0	0	0	0	0	0	0	0	0	0	0	0	0	0	0	0	0	0	0	0	0	0	0	0	0	0	0
10	125436196	125436196	A	G	intronic	GPR26	0	0	0	10q26.13	0	0	0	0	0	0	0	0	0	0	0	0	0	0	0	0	0	0	0	0	0	0	0	0	0	0	0	0
10	125436298	125436298	G	A	intronic	GPR26	0	0	0	10q26.13	0	0	0	0	0	0	0	0	0	0	0	0	0	0	0	0	0	0	0	0	0	0	0	0	0	0	0	0
10	125436623	125436623	C	T	intronic	GPR26	0	0	0	10q26.13	0	0	0	0	0	0	0	0	0	0	0	0	0	0	0	0	0	0	0	0	0	0	0	0	0	0	0	0
10	125438000	125438000	A	G	intronic	GPR26	0	0	0	10q26.13	0	0	0	0	0	0	0	0	0	0	0	0	0	0	0	0	0	0	0	0	0	0	0	0	0	0	0	0
10	125438105	125438105	G	C	intronic	GPR26	0	0	0	10q26.13	0	0	0	0	0	0	0	0	0	0	0	0	0	0	0	0	0	0	0	0	0	0	0	0	0	0	0	0
10	125438308	125438308	T	C	intronic	GPR26	0	0	0	10q26.13	0	0	rs1219814	0	0	0	0	0	0	0	0	0	0	0	0	0	0	0	0	0	0	0	0	0	0	0	0	0
10	125439505	125439505	C	T	intronic	GPR26	0	0	0	10q26.13	0	0	0	0	0	0	0	0	0	0	0	0	0	0	0	0	0	0	0	0	0	0	0	0	0	0	0	0
10	125439696	125439696	A	G	intronic	GPR26	0	0	0	10q26.13	0	0	0	0	0	0	0	0	0	0	0	0	0	0	0	0	0	0	0	0	0	0	0	0	0	0	0	0
10	125440762	125440762	A	G	intronic	GPR26	0	0	0	10q26.13	0	0	0	0	0	0	0	0	0	0	0	0	0	0	0	0	0	0	0	0	0	0	0	0	0	0	0	0
10	125441693	125441693	G	A	intronic	GPR26	0	0	0	10q26.13	0	0	0	0	0	0	0	0	0	0	0	0	0	0	0	0	0	0	0	0	0	0	0	0	0	0	0	0
10	125442289	125442289	T	C	intronic	GPR26	0	0	0	10q26.13	0	0	0	0	0	0	0	0	0	0	0	0	0	0	0	0	0	0	0	0	0	0	0	0	0	0	0	0
10	125442549	125442549	CGTGT	CGT	0	0	0	0	0	0	0	0	0	0	0	0	0	0	0	0	0	0	0	0	0	0	0	0	0	0	0	0	0	0	0	0	0	0
10	125443117	125443117	T	G	intronic	GPR26	0	0	0	10q26.13	0	0	0	0	0	0	0	0	0	0	0	0	0	0	0	0	0	0	0	0	0	0	0	0	0	0	0	0
10	125443683	125443683	C	G	intronic	GPR26	0	0	0	10q26.13	0	0	0	0	0	0	0	0	0	0	0	0	0	0	0	0	0	0	0	0	0	0	0	0	0	0	0	0
10	125443862	125443862	C	T	intronic	GPR26	0	0	0	10q26.13	0	0	0	0	0	0	0	0	0	0	0	0	0	0	0	0	0	0	0	0	0	0	0	0	0	0	0	0
10	125444149	125444149	T	C	intronic	GPR26	0	0	0	10q26.13	0	0	0	0	0	0	0	0	0	0	0	0	0	0	0	0	0	0	0	0	0	0	0	0	0	0	0	0
10	125444941	125444941	T	C	intronic	GPR26	0	0	0	10q26.13	0	0	0	0	0	0	0	0	0	0	0	0	0	0	0	0	0	0	0	0	0	0	0	0	0	0	0	0
10	125445420	125445420	T	C	intronic	GPR26	0	0	0	10q26.13	0	0	0	0	0	0	0	0	0	0	0	0	0	0	0	0	0	0	0	0	0	0	0	0	0	0	0	0
10	125446074	125446074	G	A	intronic	GPR26	0	0	0	10q26.13	0	0	0	0	0	0	0	0	0	0	0	0	0	0	0	0	0	0	0	0	0	0	0	0	0	0	0	0
10	125446552	125446552	C	T	intronic	GPR26	0	0	0	10q26.13	0	0	0	0	0	0	0	0	0	0	0	0	0	0	0	0	0	0	0	0	0	0	0	0	0	0	0	0
10	125446728	125446728	T	C	intronic	GPR26	0	0	0	10q26.13	0	0	0	0	0	0	0	0	0	0	0	0	0	0	0	0	0	0	0	0	0	0	0	0	0	0	0	0
10	125446863	125446863	A	G	intronic	GPR26	0	0	0	10q26.13	0	0	0	0	0	0	0	0	0	0	0	0	0	0	0	0	0	0	0	0	0	0	0	0	0	0	0	0
10	125447216	125447216	C	A	intronic	GPR26	0	0	0	10q26.13	0	0	0	0	0	0	0	0	0	0	0	0	0	0	0	0	0	0	0	0	0	0	0	0	0	0	0	0
10	125447511	125447511	A	G	exonic	GPR26	0	synonymous SNV	GPR26:NM_153442:exon3:c.G849G:p.A283A	10q26.13	0	0	0	0	0	0	0	0	0	0	0	0	0	0	0	0	0	0	0	0	0	0	0	0	0	0	0	0
10	125448133	125448133	T	C	UTR3	GPR26	NM_153442:c.*457T>C	0	0	10q26.13	0	0	0	0	0	0	0	0	0	0	0	0	0	0	0	0	0	0	0	0	0	0	0	0	0	0	0	0
10	125448136	125448136	C	A	UTR3	GPR26	NM_153442:c.*460C>A	0	0	10q26.13	0	0	0	0	0	0	0	0	0	0	0	0	0	0	0	0	0	0	0	0	0	0	0	0	0	0	0	0
10	125448315	125448315	C	T	UTR3	GPR26	NM_153442:c.*639C>T	0	0	10q26.13	0	0	0	0	0	0	0	0	0	0	0	0	0	0	0	0	0	0	0	0	0	0	0	0	0	0	0	0
10	125448916	125448916	A	AC	UTR3	GPR26	NM_153442:c.*1240A>AC	0	0	10q26.13	0	0	0	0	0	0	0	0	0	0	0	0	0	0	0	0	0	0	0	0	0	0	0	0	0	0	0	0
10	125449135	125449135	T	TC	UTR3	GPR26	NM_153442:c.*1459T>TC	0	0	10q26.13	0	0	0	0	0	0	0	0	0	0	0	0	0	0	0	0	0	0	0	0	0	0	0	0	0	0	0	0
10	125449324	125449324	C	A	UTR3	GPR26	NM_153442:c.*1648C>A	0	0	10q26.13	0	0	0	0	0	0	0	0	0	0	0	0	0	0	0	0	0	0	0	0	0	0	0	0	0	0	0	0
10	125449502	125449502	A	G	UTR3	GPR26	NM_153442:c.*1826A>G	0	0	10q26.13	0	0	0	0	0	0	0	0	0	0	0	0	0	0	0	0	0	0	0	0	0	0	0	0	0	0	0	0
10	125449854	125449854	G	A	UTR3	GPR26	NM_153442:c.*2178G>A	0	0	10q26.13	0	0	0	0	0	0	0	0	0	0	0	0	0	0	0	0	0	0	0	0	0	0	0	0	0	0	0	0
10	125450616	125450616	T	A	UTR3	GPR26	NM_153442:c.*2940T>A	0	0	10q26.13	0	0	0	0	0	0	0	0	0	0	0	0	0	0	0	0	0	0	0	0	0	0	0	0	0	0	0	0
10	125450857	125450857	C	G	UTR3	GPR26	NM_153442:c.*3181C>G	0	0	10q26.13	0	0	rs1896380	0	0	0	0	0	0	0	0	0	0	0	0	0	0	0	0	0	0	0	0	0	0	0	0	0
10	125451144	125451144	T	G	UTR3	GPR26	NM_153442:c.*3468T>G	0	0	10q26.13	0	0	0	0	0	0	0	0	0	0	0	0	0	0	0	0	0	0	0	0	0	0	0	0	0	0	0	0
10	125451327	125451327	T	A	UTR3	GPR26	NM_153442:c.*3651T>A	0	0	10q26.13	0	0	0	0	0	0	0	0	0	0	0	0	0	0	0	0	0	0	0	0	0	0	0	0	0	0	0	0
10	125452020	125452020	G	T	UTR3	GPR26	NM_153442:c.*4344G>T	0	0	10q26.13	0	0	0	0	0	0	0	0	0	0	0	0	0	0	0	0	0	0	0	0	0	0	0	0	0	0	0	0
10	125453384	125453384	T	C	UTR3	GPR26	NM_153442:c.*5708T>C	0	0	10q26.13	0	0	0	0	0	0	0	0	0	0	0	0	0	0	0	0	0	0	0	0	0	0	0	0	0	0	0	0
10	125454750	125454750	T	A	UTR3	GPR26	NM_153442:c.*7074T>A	0	0	10q26.13	0	0	0	0	0	0	0	0	0	0	0	0	0	0	0	0	0	0	0	0	0	0	0	0	0	0	0	0
10	125455660	125455660	G	C	UTR3	GPR26	NM_153442:c.*7984G>C	0	0	10q26.13	0	0	0	0	0	0	0	0	0	0	0	0	0	0	0	0	0	0	0	0	0	0	0	0	0	0	0	0
10	125455840	125455840	C	T	UTR3	GPR26	NM_153442:c.*8164C>T	0	0	10q26.13	0	0	0	0	0	0	0	0	0	0	0	0	0	0	0	0	0	0	0	0	0	0	0	0	0	0	0	0
10	125456021	125456021	T	A	UTR3	GPR26	NM_153442:c.*8345T>A	0	0	10q26.13	0	0	0	0	0	0	0	0	0	0	0	0	0	0	0	0	0	0	0	0	0	0	0	0	0	0	0	0
11	4468814	4468814	T	A	intergenic	TRIM21,OR52K2	dist=53888;dist=1711	0	0	11p15.4	0	0	0	0	0	0	0	0	0	0	0	0	0	0	0	0	0	0	0	0	0	0	0	0	0	0	0	0
11	4468853	4468853	G	C	intergenic	TRIM21,OR52K2	dist=53927;dist=1672	0	0	11p15.4	0	0	0	0	0	0	0	0	0	0	0	0	0	0	0	0	0	0	0	0	0	0	0	0	0	0	0	0
11	4469100	4469100	T	A	intergenic	TRIM21,OR52K2	dist=54174;dist=1425	0	0	11p15.4	0	0	0	0	0	0	0	0	0	0	0	0	0	0	0	0	0	0	0	0	0	0	0	0	0	0	0	0
11	4470012	4470012	C	G	upstream	OR52K2	0	0	0	11p15.4	0	0	0	0	0	0	0	0	0	0	0	0	0	0	0	0	0	0	0	0	0	0	0	0	0	0	0	0
11	4470018	4470018	T	C	upstream	OR52K2	0	0	0	11p15.4	0	0	0	0	0	0	0	0	0	0	0	0	0	0	0	0	0	0	0	0	0	0	0	0	0	0	0	0
11	4470651	4470651	A	T	exonic	OR52K2	0	synonymous SNV	OR52K2:NM_001005172:exon1:c.T82T:p.W28W	11p15.4	0	0	0	0	0	0	0	0	0	0	0	0	0	0	0	0	0	0	0	0	0	0	0	0	0	0	0	0
11	4470707	4470707	C	T	exonic	OR52K2	0	synonymous SNV	OR52K2:NM_001005172:exon1:c.T138T:p.T46T	11p15.4	0	0	0	0	0	0	0	0	0	0	0	0	0	0	0	0	0	0	0	0	0	0	0	0	0	0	0	0
11	4471393	4471393	T	A	exonic	OR52K2	0	synonymous SNV	OR52K2:NM_001005172:exon1:c.A824A:p.H275H	11p15.4	0	0	0	0	0	0	0	0	0	0	0	0	0	0	0	0	0	0	0	0	0	0	0	0	0	0	0	0
11	4471605	4471605	C	T	downstream	OR52K2	0	0	0	11p15.4	0	0	0	0	0	0	0	0	0	0	0	0	0	0	0	0	0	0	0	0	0	0	0	0	0	0	0	0
11	4471689	4471689	G	C	downstream	OR52K2	0	0	0	11p15.4	0	0	0	0	0	0	0	0	0	0	0	0	0	0	0	0	0	0	0	0	0	0	0	0	0	0	0	0
11	4472915	4472915	C	T	intergenic	OR52K2,OR52K1	dist=1324;dist=37194	0	0	11p15.4	0	0	0	0	0	0	0	0	0	0	0	0	0	0	0	0	0	0	0	0	0	0	0	0	0	0	0	0
11	4473055	4473055	C	T	intergenic	OR52K2,OR52K1	dist=1464;dist=37054	0	0	11p15.4	0	0	0	0	0	0	0	0	0	0	0	0	0	0	0	0	0	0	0	0	0	0	0	0	0	0	0	0
11	4473363	4473363	A	G	intergenic	OR52K2,OR52K1	dist=1772;dist=36746	0	0	11p15.4	0	0	0	0	0	0	0	0	0	0	0	0	0	0	0	0	0	0	0	0	0	0	0	0	0	0	0	0
11	4473583	4473583	A	G	intergenic	OR52K2,OR52K1	dist=1992;dist=36526	0	0	11p15.4	0	0	0	0	0	0	0	0	0	0	0	0	0	0	0	0	0	0	0	0	0	0	0	0	0	0	0	0
11	18193180	18193180	T	C	intergenic	MRGPRX3,MRGPRX4	dist=33153;dist=1204	0	0	11p15.1	Score=0.910598;Name=chr11:18150477	0	0	0	0	0	0	0	0	0	0	0	0	0	0	0	0	0	0	0	0	0	0	0	0	0	0	0
11	18193502	18193502	T	C	upstream	MRGPRX4	0	0	0	11p15.1	Score=0.910598;Name=chr11:18150477	0	0	0	0	0	0	0	0	0	0	0	0	0	0	0	0	0	0	0	0	0	0	0	0	0	0	0
11	18193754	18193754	G	A	upstream	MRGPRX4	0	0	0	11p15.1	Score=0.910598;Name=chr11:18150477	0	0	0	0	0	0	0	0	0	0	0	0	0	0	0	0	0	0	0	0	0	0	0	0	0	0	0
11	18194797	18194797	C	T	UTR5	MRGPRX4	NM_054032:c.-7C>T	0	0	11p15.1	Score=0.910598;Name=chr11:18150477	0	0	0	0	0	0	0	0	0	0	0	0	0	0	0	0	0	0	0	0	0	0	0	0	0	0	0
11	18194959	18194959	A	G	exonic	MRGPRX4	0	synonymous SNV	MRGPRX4:NM_054032:exon1:c.G156G:p.L52L	11p15.1	Score=0.910598;Name=chr11:18150477	0	0	0	0	0	0	0	0	0	0	0	0	0	0	0	0	0	0	0	0	0	0	0	0	0	0	0
11	18195347	18195347	T	G	exonic	MRGPRX4	0	synonymous SNV	MRGPRX4:NM_054032:exon1:c.G544G:p.A182A	11p15.1	Score=0.910598;Name=chr11:18150477	0	0	0	0	0	0	0	0	0	0	0	0	0	0	0	0	0	0	0	0	0	0	0	0	0	0	0
11	18195853	18195853	G	T	downstream	MRGPRX4	0	0	0	11p15.1	Score=0.910598;Name=chr11:18150477	0	0	0	0	0	0	0	0	0	0	0	0	0	0	0	0	0	0	0	0	0	0	0	0	0	0	0
11	18196228	18196228	C	T	downstream	MRGPRX4	0	0	0	11p15.1	Score=0.910598;Name=chr11:18150477	0	0	0	0	0	0	0	0	0	0	0	0	0	0	0	0	0	0	0	0	0	0	0	0	0	0	0
11	46877427	46877427	T	A	ncRNA_intronic	LRP4-AS1	0	0	0	11p11.2	0	0	0	0	0	0	0	0	0	0	0	0	0	0	0	0	0	0	0	0	0	0	0	0	0	0	0	0
11	57002020	57002020	G	A	UTR3	APLNR	NM_005161:c.*1316C>T	0	0	11q12.1	0	0	0	0	0	0	0	0	0	0	0	0	0	0	0	0	0	0	0	0	0	0	0	0	0	0	0	0
11	57002895	57002895	C	G	UTR3	APLNR	NM_005161:c.*441G>C	0	0	11q12.1	0	0	0	0	0	0	0	0	0	0	0	0	0	0	0	0	0	0	0	0	0	0	0	0	0	0	0	0
11	57003034	57003034	T	C	UTR3	APLNR	NM_005161:c.*302A>G	0	0	11q12.1	0	0	0	0	0	0	0	0	0	0	0	0	0	0	0	0	0	0	0	0	0	0	0	0	0	0	0	0
11	57004499	57004499	T	C	UTR5	APLNR	NM_005161:c.-21A>G	0	0	11q12.1	0	0	0	0	0	0	0	0	0	0	0	0	0	0	0	0	0	0	0	0	0	0	0	0	0	0	0	0
11	57005720	57005720	T	C	upstream	APLNR	0	0	0	11q12.1	0	0	0	0	0	0	0	0	0	0	0	0	0	0	0	0	0	0	0	0	0	0	0	0	0	0	0	0
11	58206035	58206035	T	C	downstream	OR5B12	0	0	0	11q12.1	0	0	0	0	0	0	0	0	0	0	0	0	0	0	0	0	0	0	0	0	0	0	0	0	0	0	0	0
13	52584722	52584722	AT	A	0	0	0	0	0	0	0	0	0	0	0	0	0	0	0	0	0	0	0	0	0	0	0	0	0	0	0	0	0	0	0	0	0	0
13	52584737	52584737	A	T	intronic	ATP7B	0	0	0	13q14.3	0	0	0	0	0	0	0	0	0	0	0	0	0	0	0	0	0	0	0	0	0	0	0	0	0	0	0	0
13	52584989	52584989	A	G	intronic	ATP7B	0	0	0	13q14.3	0	0	0	0	0	0	0	0	0	0	0	0	0	0	0	0	0	0	0	0	0	0	0	0	0	0	0	0
13	52585028	52585028	T	TA	intronic	ATP7B	0	0	0	13q14.3	0	0	0	0	0	0	0	0	0	0	0	0	0	0	0	0	0	0	0	0	0	0	0	0	0	0	0	0
13	52586867	52586867	C	T	intronic	ALG11	0	0	0	13q14.3	0	0	0	0	0	0	0	0	0	0	0	0	0	0	0	0	0	0	0	0	0	0	0	0	0	0	0	0
13	52587540	52587540	A	AAGTCTGTTATC	intronic	ALG11	0	0	0	13q14.3	0	0	0	0	0	0	0	0	0	0	0	0	0	0	0	0	0	0	0	0	0	0	0	0	0	0	0	0
13	52590247	52590247	A	G	intronic	ALG11	0	0	0	13q14.3	0	0	0	0	0	0	0	0	0	0	0	0	0	0	0	0	0	0	0	0	0	0	0	0	0	0	0	0
13	52591937	52591937	G	A	intronic	ALG11	0	0	0	13q14.3	0	0	0	0	0	0	0	0	0	0	0	0	0	0	0	0	0	0	0	0	0	0	0	0	0	0	0	0
13	52596678	52596678	C	T	intronic	ALG11	0	0	0	13q14.3	0	0	0	0	0	0	0	0	0	0	0	0	0	0	0	0	0	0	0	0	0	0	0	0	0	0	0	0
13	52596839	52596839	G	T	intronic	ALG11	0	0	0	13q14.3	0	0	0	0	0	0	0	0	0	0	0	0	0	0	0	0	0	0	0	0	0	0	0	0	0	0	0	0
13	52599368	52599368	T	TAAAG	intronic	ALG11,UTP14C	0	0	0	13q14.3	0	0	0	0	0	0	0	0	0	0	0	0	0	0	0	0	0	0	0	0	0	0	0	0	0	0	0	0
13	52599482	52599482	G	C	intronic	ALG11,UTP14C	0	0	0	13q14.3	0	0	0	0	0	0	0	0	0	0	0	0	0	0	0	0	0	0	0	0	0	0	0	0	0	0	0	0
13	52604579	52604579	T	C	exonic	UTP14C	0	synonymous SNV	UTP14C:NM_021645:exon2:c.C1639C:p.P547P	13q14.3	Score=0.944598;Name=chrX:129058768	0	0	0	0	0	0	0	0	0	0	0	0	0	0	0	0	0	0	0	0	0	0	0	0	0	0	0
14	20924274	20924274	C	G	intronic	APEX1	0	0	0	14q11.2	0	0	0	0	0	0	0	0	0	0	0	0	0	0	0	0	0	0	0	0	0	0	0	0	0	0	0	0
14	20924713	20924713	A	C	intronic	APEX1	0	0	0	14q11.2	0	0	0	0	0	0	0	0	0	0	0	0	0	0	0	0	0	0	0	0	0	0	0	0	0	0	0	0
14	20924919	20924919	C	A	exonic	APEX1	0	synonymous SNV	APEX1:NM_001244249:exon4:c.A339A:p.G113G,APEX1:NM_001641:exon4:c.A339A:p.G113G,APEX1:NM_080648:exon4:c.A339A:p.G113G,APEX1:NM_080649:exon4:c.A339A:p.G113G	14q11.2	0	0	0	0	0	0	0	0	0	0	0	0	0	0	0	0	0	0	0	0	0	0	0	0	0	0	0	0
14	20925669	20925669	T	A	UTR3	APEX1	NM_001641:c.*2T>A,NM_080648:c.*2T>A,NM_080649:c.*2T>A,NM_001244249:c.*2T>A	0	0	14q11.2	0	0	0	0	0	0	0	0	0	0	0	0	0	0	0	0	0	0	0	0	0	0	0	0	0	0	0	0
14	20925944	20925944	C	T	downstream	APEX1,TMEM55B	0	0	0	14q11.2	0	0	0	0	0	0	0	0	0	0	0	0	0	0	0	0	0	0	0	0	0	0	0	0	0	0	0	0
14	20926704	20926704	A	G	UTR3	TMEM55B	NM_144568:c.*14T>C,NM_001100814:c.*14T>C	0	0	14q11.2	0	0	0	0	0	0	0	0	0	0	0	0	0	0	0	0	0	0	0	0	0	0	0	0	0	0	0	0
14	20928187	20928187	A	G	intronic	TMEM55B	0	0	0	14q11.2	0	0	0	0	0	0	0	0	0	0	0	0	0	0	0	0	0	0	0	0	0	0	0	0	0	0	0	0
14	20929452	20929452	G	C	exonic	TMEM55B	0	synonymous SNV	TMEM55B:NM_001100814:exon1:c.G33G:p.L11L,TMEM55B:NM_144568:exon1:c.G33G:p.L11L	14q11.2	0	0	0	0	0	0	0	0	0	0	0	0	0	0	0	0	0	0	0	0	0	0	0	0	0	0	0	0
15	25581179	25581179	G	C	intergenic	SNORD109A,UBE3A	dist=57623;dist=1217	0	0	15q11.2	0	0	0	0	0	0	0	0	0	0	0	0	0	0	0	0	0	0	0	0	0	0	0	0	0	0	0	0
15	25581459	25581459	C	G	downstream	UBE3A	0	0	0	15q11.2	0	0	0	0	0	0	0	0	0	0	0	0	0	0	0	0	0	0	0	0	0	0	0	0	0	0	0	0
15	25581497	25581497	C	T	downstream	UBE3A	0	0	0	15q11.2	0	0	0	0	0	0	0	0	0	0	0	0	0	0	0	0	0	0	0	0	0	0	0	0	0	0	0	0
15	25581751	25581751	C	A	downstream	UBE3A	0	0	0	15q11.2	0	0	0	0	0	0	0	0	0	0	0	0	0	0	0	0	0	0	0	0	0	0	0	0	0	0	0	0
15	25582675	25582675	C	T	UTR3	UBE3A	NM_000462:c.*1609G>A,NM_130839:c.*1609G>A,NM_130838:c.*1609G>A	0	0	15q11.2	0	0	0	0	0	0	0	0	0	0	0	0	0	0	0	0	0	0	0	0	0	0	0	0	0	0	0	0
15	25583129	25583129	G	T	UTR3	UBE3A	NM_000462:c.*1155C>A,NM_130839:c.*1155C>A,NM_130838:c.*1155C>A	0	0	15q11.2	0	0	0	0	0	0	0	0	0	0	0	0	0	0	0	0	0	0	0	0	0	0	0	0	0	0	0	0
15	25584285	25584285	C	T	exonic	UBE3A	0	synonymous SNV	UBE3A:NM_130838:exon10:c.A2558A:p.X853X,UBE3A:NM_130839:exon13:c.A2618A:p.X873X,UBE3A:NM_000462:exon14:c.A2627A:p.X876X	15q11.2	0	0	0	0	0	0	0	0	0	0	0	0	0	0	0	0	0	0	0	0	0	0	0	0	0	0	0	0
15	25585173	25585173	C	T	intronic	UBE3A	0	0	0	15q11.2	0	0	0	0	0	0	0	0	0	0	0	0	0	0	0	0	0	0	0	0	0	0	0	0	0	0	0	0
15	25586146	25586146	G	A	intronic	UBE3A	0	0	0	15q11.2	0	0	0	0	0	0	0	0	0	0	0	0	0	0	0	0	0	0	0	0	0	0	0	0	0	0	0	0
15	25586411	25586411	G	A	intronic	UBE3A	0	0	0	15q11.2	0	0	0	0	0	0	0	0	0	0	0	0	0	0	0	0	0	0	0	0	0	0	0	0	0	0	0	0
15	25590334	25590334	T	C	intronic	UBE3A	0	0	0	15q11.2	0	0	0	0	0	0	0	0	0	0	0	0	0	0	0	0	0	0	0	0	0	0	0	0	0	0	0	0
15	25590628	25590628	T	C	intronic	UBE3A	0	0	0	15q11.2	0	0	0	0	0	0	0	0	0	0	0	0	0	0	0	0	0	0	0	0	0	0	0	0	0	0	0	0
15	25590717	25590717	T	A	intronic	UBE3A	0	0	0	15q11.2	0	0	0	0	0	0	0	0	0	0	0	0	0	0	0	0	0	0	0	0	0	0	0	0	0	0	0	0
15	25592168	25592168	T	C	intronic	UBE3A	0	0	0	15q11.2	0	0	0	0	0	0	0	0	0	0	0	0	0	0	0	0	0	0	0	0	0	0	0	0	0	0	0	0
15	25592220	25592220	T	G	intronic	UBE3A	0	0	0	15q11.2	0	0	0	0	0	0	0	0	0	0	0	0	0	0	0	0	0	0	0	0	0	0	0	0	0	0	0	0
15	25592847	25592847	A	G	intronic	UBE3A	0	0	0	15q11.2	0	0	0	0	0	0	0	0	0	0	0	0	0	0	0	0	0	0	0	0	0	0	0	0	0	0	0	0
15	25593741	25593741	T	A	intronic	UBE3A	0	0	0	15q11.2	0	0	0	0	0	0	0	0	0	0	0	0	0	0	0	0	0	0	0	0	0	0	0	0	0	0	0	0
15	25593760	25593760	C	A	intronic	UBE3A	0	0	0	15q11.2	0	0	0	0	0	0	0	0	0	0	0	0	0	0	0	0	0	0	0	0	0	0	0	0	0	0	0	0
15	25594808	25594808	C	T	intronic	UBE3A	0	0	0	15q11.2	0	0	0	0	0	0	0	0	0	0	0	0	0	0	0	0	0	0	0	0	0	0	0	0	0	0	0	0
15	25599295	25599295	C	T	intronic	UBE3A	0	0	0	15q11.2	0	0	0	0	0	0	0	0	0	0	0	0	0	0	0	0	0	0	0	0	0	0	0	0	0	0	0	0
15	25600038	25600038	A	T	intronic	UBE3A	0	0	0	15q11.2	0	0	0	0	0	0	0	0	0	0	0	0	0	0	0	0	0	0	0	0	0	0	0	0	0	0	0	0
15	25602997	25602997	C	G	intronic	UBE3A	0	0	0	15q11.2	0	0	0	0	0	0	0	0	0	0	0	0	0	0	0	0	0	0	0	0	0	0	0	0	0	0	0	0
15	25607336	25607336	C	T	intronic	UBE3A	0	0	0	15q11.2	0	0	0	0	0	0	0	0	0	0	0	0	0	0	0	0	0	0	0	0	0	0	0	0	0	0	0	0
15	25607915	25607915	C	T	intronic	UBE3A	0	0	0	15q11.2	0	0	0	0	0	0	0	0	0	0	0	0	0	0	0	0	0	0	0	0	0	0	0	0	0	0	0	0
15	25612086	25612086	TTTTA	T	0	0	0	0	0	0	0	0	0	0	0	0	0	0	0	0	0	0	0	0	0	0	0	0	0	0	0	0	0	0	0	0	0	0
15	25614524	25614524	C	A	intronic	UBE3A	0	0	0	15q11.2	0	0	0	0	0	0	0	0	0	0	0	0	0	0	0	0	0	0	0	0	0	0	0	0	0	0	0	0
15	25615356	25615356	C	A	intronic	UBE3A	0	0	0	15q11.2	0	0	0	0	0	0	0	0	0	0	0	0	0	0	0	0	0	0	0	0	0	0	0	0	0	0	0	0
15	25618132	25618132	C	T	intronic	UBE3A	0	0	0	15q11.2	0	0	0	0	0	0	0	0	0	0	0	0	0	0	0	0	0	0	0	0	0	0	0	0	0	0	0	0
15	25619894	25619894	A	G	intronic	UBE3A	0	0	0	15q11.2	0	0	0	0	0	0	0	0	0	0	0	0	0	0	0	0	0	0	0	0	0	0	0	0	0	0	0	0
15	25621413	25621413	C	T	intronic	UBE3A	0	0	0	15q11.2	0	0	0	0	0	0	0	0	0	0	0	0	0	0	0	0	0	0	0	0	0	0	0	0	0	0	0	0
15	25622378	25622378	C	CAGA	intronic	UBE3A	0	0	0	15q11.2	0	0	0	0	0	0	0	0	0	0	0	0	0	0	0	0	0	0	0	0	0	0	0	0	0	0	0	0
15	25623704	25623704	T	C	intronic	UBE3A	0	0	0	15q11.2	0	0	0	0	0	0	0	0	0	0	0	0	0	0	0	0	0	0	0	0	0	0	0	0	0	0	0	0
15	25624422	25624422	G	A	intronic	UBE3A	0	0	0	15q11.2	0	0	0	0	0	0	0	0	0	0	0	0	0	0	0	0	0	0	0	0	0	0	0	0	0	0	0	0
15	25627183	25627183	A	G	intronic	UBE3A	0	0	0	15q11.2	0	0	0	0	0	0	0	0	0	0	0	0	0	0	0	0	0	0	0	0	0	0	0	0	0	0	0	0
15	25631347	25631347	G	A	intronic	UBE3A	0	0	0	15q11.2	0	0	0	0	0	0	0	0	0	0	0	0	0	0	0	0	0	0	0	0	0	0	0	0	0	0	0	0
15	25632086	25632086	T	C	intronic	UBE3A	0	0	0	15q11.2	0	0	0	0	0	0	0	0	0	0	0	0	0	0	0	0	0	0	0	0	0	0	0	0	0	0	0	0
15	25632995	25632995	A	G	intronic	UBE3A	0	0	0	15q11.2	0	0	0	0	0	0	0	0	0	0	0	0	0	0	0	0	0	0	0	0	0	0	0	0	0	0	0	0
15	25633386	25633386	G	T	intronic	UBE3A	0	0	0	15q11.2	0	0	0	0	0	0	0	0	0	0	0	0	0	0	0	0	0	0	0	0	0	0	0	0	0	0	0	0
15	25634832	25634832	T	C	intronic	UBE3A	0	0	0	15q11.2	0	0	0	0	0	0	0	0	0	0	0	0	0	0	0	0	0	0	0	0	0	0	0	0	0	0	0	0
15	25636745	25636745	G	A	intronic	UBE3A	0	0	0	15q11.2	0	0	0	0	0	0	0	0	0	0	0	0	0	0	0	0	0	0	0	0	0	0	0	0	0	0	0	0
15	25638574	25638574	T	C	intronic	UBE3A	0	0	0	15q11.2	0	0	0	0	0	0	0	0	0	0	0	0	0	0	0	0	0	0	0	0	0	0	0	0	0	0	0	0
15	25639063	25639063	A	T	intronic	UBE3A	0	0	0	15q11.2	0	0	0	0	0	0	0	0	0	0	0	0	0	0	0	0	0	0	0	0	0	0	0	0	0	0	0	0
15	25640218	25640218	A	G	intronic	UBE3A	0	0	0	15q11.2	0	0	0	0	0	0	0	0	0	0	0	0	0	0	0	0	0	0	0	0	0	0	0	0	0	0	0	0
15	25643659	25643659	G	T	intronic	UBE3A	0	0	0	15q11.2	0	0	0	0	0	0	0	0	0	0	0	0	0	0	0	0	0	0	0	0	0	0	0	0	0	0	0	0
15	25648653	25648653	C	A	intronic	UBE3A	0	0	0	15q11.2	0	0	0	0	0	0	0	0	0	0	0	0	0	0	0	0	0	0	0	0	0	0	0	0	0	0	0	0
15	25649312	25649312	C	T	intronic	UBE3A	0	0	0	15q11.2	0	0	0	0	0	0	0	0	0	0	0	0	0	0	0	0	0	0	0	0	0	0	0	0	0	0	0	0
15	25655140	25655140	A	G	intronic	UBE3A	0	0	0	15q11.2	0	0	0	0	0	0	0	0	0	0	0	0	0	0	0	0	0	0	0	0	0	0	0	0	0	0	0	0
15	25655479	25655479	A	T	intronic	UBE3A	0	0	0	15q11.2	0	0	0	0	0	0	0	0	0	0	0	0	0	0	0	0	0	0	0	0	0	0	0	0	0	0	0	0
15	25656095	25656095	CT	C	0	0	0	0	0	0	0	0	0	0	0	0	0	0	0	0	0	0	0	0	0	0	0	0	0	0	0	0	0	0	0	0	0	0
15	25659591	25659591	T	A	intronic	UBE3A	0	0	0	15q11.2	0	0	0	0	0	0	0	0	0	0	0	0	0	0	0	0	0	0	0	0	0	0	0	0	0	0	0	0
15	25660272	25660272	G	A	intronic	UBE3A	0	0	0	15q11.2	0	0	0	0	0	0	0	0	0	0	0	0	0	0	0	0	0	0	0	0	0	0	0	0	0	0	0	0
15	25661693	25661693	A	G	intronic	UBE3A	0	0	0	15q11.2	0	0	0	0	0	0	0	0	0	0	0	0	0	0	0	0	0	0	0	0	0	0	0	0	0	0	0	0
15	25664601	25664601	G	C	intronic	UBE3A	0	0	0	15q11.2	0	0	0	0	0	0	0	0	0	0	0	0	0	0	0	0	0	0	0	0	0	0	0	0	0	0	0	0
15	25667169	25667169	A	G	intronic	UBE3A	0	0	0	15q11.2	0	0	0	0	0	0	0	0	0	0	0	0	0	0	0	0	0	0	0	0	0	0	0	0	0	0	0	0
15	25669928	25669928	G	A	intronic	UBE3A	0	0	0	15q11.2	0	0	0	0	0	0	0	0	0	0	0	0	0	0	0	0	0	0	0	0	0	0	0	0	0	0	0	0
15	25669931	25669931	G	A	intronic	UBE3A	0	0	0	15q11.2	0	0	0	0	0	0	0	0	0	0	0	0	0	0	0	0	0	0	0	0	0	0	0	0	0	0	0	0
15	25672307	25672307	C	T	intronic	UBE3A	0	0	0	15q11.2	0	0	0	0	0	0	0	0	0	0	0	0	0	0	0	0	0	0	0	0	0	0	0	0	0	0	0	0
15	25672739	25672739	A	C	intronic	UBE3A	0	0	0	15q11.2	0	0	0	0	0	0	0	0	0	0	0	0	0	0	0	0	0	0	0	0	0	0	0	0	0	0	0	0
15	25675207	25675207	T	TTA	intronic	UBE3A	0	0	0	15q11.2	0	0	0	0	0	0	0	0	0	0	0	0	0	0	0	0	0	0	0	0	0	0	0	0	0	0	0	0
15	25676822	25676822	A	C	intronic	UBE3A	0	0	0	15q11.2	0	0	0	0	0	0	0	0	0	0	0	0	0	0	0	0	0	0	0	0	0	0	0	0	0	0	0	0
15	25677148	25677148	C	G	intronic	UBE3A	0	0	0	15q11.2	0	0	0	0	0	0	0	0	0	0	0	0	0	0	0	0	0	0	0	0	0	0	0	0	0	0	0	0
15	25678279	25678279	C	A	intronic	UBE3A	0	0	0	15q11.2	0	0	0	0	0	0	0	0	0	0	0	0	0	0	0	0	0	0	0	0	0	0	0	0	0	0	0	0
15	25678487	25678487	T	C	intronic	UBE3A	0	0	0	15q11.2	0	0	0	0	0	0	0	0	0	0	0	0	0	0	0	0	0	0	0	0	0	0	0	0	0	0	0	0
15	25680025	25680025	G	T	intronic	UBE3A	0	0	0	15q11.2	0	0	0	0	0	0	0	0	0	0	0	0	0	0	0	0	0	0	0	0	0	0	0	0	0	0	0	0
15	25681348	25681348	C	A	intronic	UBE3A	0	0	0	15q11.2	0	0	0	0	0	0	0	0	0	0	0	0	0	0	0	0	0	0	0	0	0	0	0	0	0	0	0	0
15	25682564	25682564	G	T	intronic	UBE3A	0	0	0	15q11.2	0	0	0	0	0	0	0	0	0	0	0	0	0	0	0	0	0	0	0	0	0	0	0	0	0	0	0	0
15	25684992	25684992	A	G	upstream	UBE3A	0	0	0	15q11.2	0	0	0	0	0	0	0	0	0	0	0	0	0	0	0	0	0	0	0	0	0	0	0	0	0	0	0	0
15	25685189	25685189	G	A	intergenic	UBE3A,ATP10A	dist=1014;dist=238671	0	0	15q11.2	0	0	0	0	0	0	0	0	0	0	0	0	0	0	0	0	0	0	0	0	0	0	0	0	0	0	0	0
15	44084838	44084838	G	A	ncRNA_intronic	SERF2-C15ORF63	0	0	0	15q15.3	0	0	0	0	0	0	0	0	0	0	0	0	0	0	0	0	0	0	0	0	0	0	0	0	0	0	0	0
15	44089414	44089414	AAG	A	0	0	0	0	0	0	0	0	0	0	0	0	0	0	0	0	0	0	0	0	0	0	0	0	0	0	0	0	0	0	0	0	0	0
15	44089414	44089414	AAG	A	0	0	0	0	0	0	0	0	0	0	0	0	0	0	0	0	0	0	0	0	0	0	0	0	0	0	0	0	0	0	0	0	0	0
15	44089901	44089901	CT	C	0	0	0	0	0	0	0	0	0	0	0	0	0	0	0	0	0	0	0	0	0	0	0	0	0	0	0	0	0	0	0	0	0	0
15	44090462	44090462	C	T	ncRNA_intronic;ncRNA_intronic	SERF2-C15ORF63	0	0	0	15q15.3	0	0	0	0	0	0	0	0	0	0	0	0	0	0	0	0	0	0	0	0	0	0	0	0	0	0	0	0
15	44090462	44090462	C	T	ncRNA_intronic;ncRNA_intronic	SERF2-C15ORF63	0	0	0	15q15.3	0	0	0	0	0	0	0	0	0	0	0	0	0	0	0	0	0	0	0	0	0	0	0	0	0	0	0	0
15	44094013	44094013	G	T	ncRNA_exonic	SERF2-C15ORF63	0	0	0	15q15.3	0	0	0	0	0	0	0	0	0	0	0	0	0	0	0	0	0	0	0	0	0	0	0	0	0	0	0	0
15	59951695	59951695	A	G	intergenic	GTF2A2,BNIP2	dist=1958;dist=3367	0	0	15q22.2	0	0	0	0	0	0	0	0	0	0	0	0	0	0	0	0	0	0	0	0	0	0	0	0	0	0	0	0
15	59952464	59952464	G	T	intergenic	GTF2A2,BNIP2	dist=2727;dist=2598	0	0	15q22.2	0	0	0	0	0	0	0	0	0	0	0	0	0	0	0	0	0	0	0	0	0	0	0	0	0	0	0	0
15	59955508	59955508	T	C	UTR3	BNIP2	NM_004330:c.*760A>G	0	0	15q22.2	0	0	0	0	0	0	0	0	0	0	0	0	0	0	0	0	0	0	0	0	0	0	0	0	0	0	0	0
15	59956530	59956530	A	T	intronic	BNIP2	0	0	0	15q22.2	0	0	0	0	0	0	0	0	0	0	0	0	0	0	0	0	0	0	0	0	0	0	0	0	0	0	0	0
15	59956833	59956833	A	G	intronic	BNIP2	0	0	0	15q22.2	0	0	0	0	0	0	0	0	0	0	0	0	0	0	0	0	0	0	0	0	0	0	0	0	0	0	0	0
15	59958242	59958242	G	A	intronic	BNIP2	0	0	0	15q22.2	0	0	0	0	0	0	0	0	0	0	0	0	0	0	0	0	0	0	0	0	0	0	0	0	0	0	0	0
15	59959645	59959645	G	T	intronic	BNIP2	0	0	0	15q22.2	0	0	0	0	0	0	0	0	0	0	0	0	0	0	0	0	0	0	0	0	0	0	0	0	0	0	0	0
15	59960634	59960634	T	A	intronic	BNIP2	0	0	0	15q22.2	0	0	0	0	0	0	0	0	0	0	0	0	0	0	0	0	0	0	0	0	0	0	0	0	0	0	0	0
15	59962409	59962409	A	G	intronic	BNIP2	0	0	0	15q22.2	0	0	0	0	0	0	0	0	0	0	0	0	0	0	0	0	0	0	0	0	0	0	0	0	0	0	0	0
15	59962934	59962934	A	C	intronic	BNIP2	0	0	0	15q22.2	0	0	0	0	0	0	0	0	0	0	0	0	0	0	0	0	0	0	0	0	0	0	0	0	0	0	0	0
15	59963149	59963149	A	G	intronic	BNIP2	0	0	0	15q22.2	0	0	0	0	0	0	0	0	0	0	0	0	0	0	0	0	0	0	0	0	0	0	0	0	0	0	0	0
15	59964798	59964798	C	G	intronic	BNIP2	0	0	0	15q22.2	0	0.9843	rs4774342	0	0	0	0	0	0	0	0	0	0	0	0	0	0	0	0	0	0	0	0	0	0	0	0	0
15	59965194	59965194	G	T	intronic	BNIP2	0	0	0	15q22.2	0	0	0	0	0	0	0	0	0	0	0	0	0	0	0	0	0	0	0	0	0	0	0	0	0	0	0	0
15	59966706	59966706	T	C	intronic	BNIP2	0	0	0	15q22.2	0	0	0	0	0	0	0	0	0	0	0	0	0	0	0	0	0	0	0	0	0	0	0	0	0	0	0	0
15	59966732	59966732	G	T	intronic	BNIP2	0	0	0	15q22.2	0	0	0	0	0	0	0	0	0	0	0	0	0	0	0	0	0	0	0	0	0	0	0	0	0	0	0	0
15	59967934	59967934	C	T	intronic	BNIP2	0	0	0	15q22.2	0	0	rs6494137	0	0	0	0	0	0	0	0	0	0	0	0	0	0	0	0	0	0	0	0	0	0	0	0	0
15	59968475	59968475	T	C	intronic	BNIP2	0	0	0	15q22.2	0	0	0	0	0	0	0	0	0	0	0	0	0	0	0	0	0	0	0	0	0	0	0	0	0	0	0	0
15	59968704	59968704	G	A	intronic	BNIP2	0	0	0	15q22.2	0	0	0	0	0	0	0	0	0	0	0	0	0	0	0	0	0	0	0	0	0	0	0	0	0	0	0	0
15	59969013	59969013	T	C	intronic	BNIP2	0	0	0	15q22.2	0	0	0	0	0	0	0	0	0	0	0	0	0	0	0	0	0	0	0	0	0	0	0	0	0	0	0	0
15	59969546	59969546	C	T	intronic	BNIP2	0	0	0	15q22.2	0	0	rs1871501	0	0	0	0	0	0	0	0	0	0	0	0	0	0	0	0	0	0	0	0	0	0	0	0	0
15	59970298	59970298	T	C	intronic	BNIP2	0	0	0	15q22.2	0	0	0	0	0	0	0	0	0	0	0	0	0	0	0	0	0	0	0	0	0	0	0	0	0	0	0	0
15	59970463	59970463	T	G	intronic	BNIP2	0	0	0	15q22.2	0	0	0	0	0	0	0	0	0	0	0	0	0	0	0	0	0	0	0	0	0	0	0	0	0	0	0	0
[truncated: 819 more rows]
